# Supplementary material for: Transposable element detection from whole genome sequence data
Source: Mob DNA. 2015 Dec 29;6:24. doi: 10.1186/s13100-015-0055-3 (PMC4696183; doi:10.1186/s13100-015-0055-3)
Supplement: Additional file 2: Table S1. — List of known or predicted germline insertions derived from several publications. (BED 1239 kb) [file 13100_2015_55_MOESM2_ESM.bed]

track name=hg19_nonref_TE description="Non-reference TE Insertion calls from literature"
chr1	119590	119600	ALU;FH2011
chr1	265899	265981	ALU;FH2011
chr1	645955	645969	ALU;FH2011
chr1	697981	697983	ALU;DW2013
chr1	814902	816011	L1;SS2012
chr1	825678	825865	ALU;FH2011
chr1	884619	884621	ALU;DW2013
chr1	919098	919100	ALU;DW2013
chr1	1148757	1148759	ALU;DW2013
chr1	1154094	1154096	ALU;DW2013
chr1	1247646	1247648	ALU;DW2013
chr1	1359680	1359682	ALU;DW2013
chr1	1385127	1385129	ALU;DW2013
chr1	1440286	1440288	ALU;DW2013
chr1	1584244	1584280	ALU;EL2012
chr1	1584472	1647759	ALU;DBRIP,DW2013,EH2014,FH2011
chr1	1648300	1648337	ALU;RS2013
chr1	1820299	1820301	ALU;DW2013
chr1	2293688	2293690	ALU;DW2013
chr1	2356349	2356685	ALU;FH2011
chr1	2438966	2438968	ALU;DW2013
chr1	2731041	2731043	ALU;DW2013
chr1	2780588	2780590	ALU;DW2013
chr1	3011730	3012005	ALU;RS2013
chr1	3130351	3130371	L1;CS2011
chr1	3227760	3227762	ALU;DW2013
chr1	3289546	3289548	ALU;DW2013
chr1	3582254	3582282	ALU;FH2011
chr1	3814226	3814228	ALU;DW2013
chr1	3995338	3995410	ALU;FH2011
chr1	4019353	4019355	ALU;DW2013
chr1	4229427	4229429	ALU;DW2013
chr1	4288326	4288647	ALU;CS2011,EH2014,EL2012,FH2011,RS2013
chr1	4305140	4305141	ALU;DBRIP
chr1	4521244	4521246	ALU;DW2013
chr1	4531917	4532264	ALU;CS2011,EH2014,RS2013
chr1	4592348	4592350	ALU;DW2013
chr1	4710025	4710027	ALU;DW2013
chr1	4712911	4712913	ALU;DW2013
chr1	5047126	5047128	ALU;EH2014
chr1	5089993	5090111	ALU;CS2011
chr1	5172406	5172408	SVA;EH2014
chr1	5178084	5178086	ALU;DW2013
chr1	5188066	5188084	ALU;EL2012
chr1	5582895	5582897	ALU;DW2013
chr1	5726179	5726194	ALU;EL2012
chr1	5726337	5726339	ALU;EH2014
chr1	5733834	5733849	L1;EL2012
chr1	5734062	5734091	ALU;EL2012
chr1	5934266	5934427	ALU;CS2011,DW2013,EH2014,EL2012,RS2013
chr1	5982766	5982768	ALU;DW2013
chr1	6091213	6091215	ALU;DW2013
chr1	6530352	6530354	ALU;DW2013
chr1	6600121	6600213	ALU;FH2011
chr1	6639813	6639815	ALU;DW2013
chr1	6724828	6724830	ALU;DW2013
chr1	6814760	6814937	ALU;DW2013,EH2014,EL2012,RS2013
chr1	6849265	6849267	ALU;DW2013
chr1	6928167	6928185	ALU;EL2012
chr1	7006921	7006991	ALU;RS2013
chr1	7078044	7078205	ALU;EH2014,EL2012,RS2013
chr1	7241837	7242178	ALU;EH2014,RS2013
chr1	7328942	7328944	ALU;DW2013
chr1	7371981	7371983	ALU;DW2013
chr1	7486053	7486353	ALU;CS2011,EL2012,FH2011,RS2013
chr1	7514061	7514063	ALU;DW2013
chr1	7674454	7674455	ALU;FH2011
chr1	7726224	7726225	ALU;DW2010
chr1	7863442	7863444	ALU;EH2014
chr1	7871450	7871452	ALU;DW2013
chr1	8019306	8019308	ALU;DW2013
chr1	8446474	8446933	ALU;CS2011,DBRIP,EH2014,FH2011,RI2010,RS2013
chr1	8501866	8502184	ALU;CS2011,DW2013,EH2014,EL2012,FH2011,RS2013
chr1	8528291	8528311	ALU;CS2011
chr1	8571332	8572629	L1;SS2012
chr1	8582258	8582260	ALU;DW2013
chr1	8591085	8591087	ALU;DW2013
chr1	8616378	8616380	ALU;DW2013
chr1	8665904	8665922	L1;EL2012
chr1	8694758	8694760	ALU;DW2013
chr1	8841931	8841933	ALU;DW2013
chr1	8929282	8929288	ALU;FH2011
chr1	9141320	9141355	L1;EL2012
chr1	9151561	9151736	ALU;RS2013
chr1	9163746	9163748	ALU;DW2013
chr1	9230371	9230373	ALU;EH2014
chr1	9265356	9265377	ALU;EL2012
chr1	9368714	9368716	ALU;DW2013
chr1	9421241	9421243	ALU;EH2014
chr1	9572369	9572432	ALU;FH2011
chr1	9636819	9636821	ALU;DW2013
chr1	9683830	9683945	ALU;FH2011
chr1	9724009	9724011	ALU;DW2013
chr1	9946051	9946301	ALU;RS2013
chr1	10005766	10005768	ALU;DW2013
chr1	10028499	10028667	ALU;RS2013
chr1	10159478	10159480	ALU;DW2013
chr1	10293398	10293428	L1;JT2014
chr1	10422012	10423126	L1;SS2012
chr1	10483768	10483770	ALU;EH2014
chr1	10559495	10559497	ALU;DW2013
chr1	10755770	10756082	L1;RI2010
chr1	10843327	10843478	ALU;RS2013
chr1	10977533	10977535	ALU;EH2014
chr1	11023548	11023550	ALU;DW2013
chr1	11108922	11109068	ALU;RS2013
chr1	11212237	11212533	ALU;CS2011
chr1	11234116	11234118	ALU;DW2013
chr1	11299529	11299579	L1;AE2011,JT2014
chr1	11405903	11405905	ALU;DW2013
chr1	11599823	11599843	ALU;CS2011
chr1	11712691	11712693	ALU;DW2013
chr1	11718372	11718374	ALU;DW2013
chr1	11830028	11830221	SVA;EH2014,EL2012,RS2013
chr1	11913674	11913707	ALU;EL2012
chr1	11920439	11920566	ALU;RS2013
chr1	11925871	11925873	ALU;DW2013
chr1	12066217	12066325	ALU;CS2011,DW2013
chr1	12258746	12258748	ALU;DW2013
chr1	12286765	12286767	ALU;DW2013
chr1	12351929	12351931	ALU;DW2013
chr1	12475563	12475667	SVA;EH2014,RS2013
chr1	12737369	12737576	ALU;EH2014,EL2012,RS2013
chr1	12742746	12742748	ALU;DW2013
chr1	12783857	12783859	ALU;EH2014
chr1	12875258	12876059	L1;AE2010
chr1	12876225	12876226	L1;DBRIP
chr1	12896747	12896749	ALU;DW2013
chr1	12941686	12941715	ALU;FH2011
chr1	13796675	13796677	ALU;EH2014
chr1	13901099	13901101	ALU;DW2013
chr1	13928450	13928452	ALU;DW2013
chr1	13939887	13940177	ALU;CS2011,DW2013,RS2013
chr1	13972868	13973024	ALU;FH2011
chr1	14162997	14163093	L1;RS2013
chr1	14436098	14436323	ALU;CS2011,EH2014,EL2012,FH2011,RS2013
chr1	14529676	14530864	L1;SS2012
chr1	14552592	14552616	L1;EL2012
chr1	14584197	14584763	L1;AK2014
chr1	14712758	14712759	ALU;DBRIP
chr1	14763135	14763137	ALU;DW2013
chr1	14854057	14854059	ALU;DW2013
chr1	14961821	14961823	ALU;DW2013
chr1	15037637	15037639	ALU;DW2013
chr1	15298111	15298151	ALU;FH2011
chr1	15490117	15490135	ALU;CS2011,EH2014,EL2012
chr1	15496678	15496680	ALU;DW2013
chr1	15506591	15506917	ALU;DW2013,RS2013
chr1	15612342	15612344	ALU;DW2013
chr1	15668420	15668422	ALU;DW2013
chr1	15765439	15766019	ALU;FH2011
chr1	15780506	15780508	ALU;DW2013
chr1	15822519	15822521	L1;EH2014
chr1	15919742	15919744	ALU;DW2013
chr1	16329336	16329352	SVA;EH2014,EL2012
chr1	16591591	16591593	ALU;DW2013
chr1	16594285	16594301	ALU;EL2012
chr1	16750622	16750886	ALU;EH2014,FH2011
chr1	16835341	16835454	ALU;FH2011
chr1	16924252	16924380	ALU;EL2012,FH2011
chr1	16955543	16955839	ALU;FH2011
chr1	17009565	17009586	ALU;EL2012
chr1	17059547	17059548	ALU;DW2010
chr1	17072430	17072477	ALU;FH2011
chr1	17072603	17072726	ALU;FH2011
chr1	17193696	17193698	ALU;DW2013
chr1	17217348	17217468	ALU;FH2011
chr1	17217597	17217638	ALU;EL2012
chr1	17217928	17217930	ALU;EH2014
chr1	17227790	17227843	ALU;FH2011
chr1	17228175	17228195	ALU;EL2012
chr1	17229435	17229479	L1;EL2012,RS2013
chr1	17230411	17230530	ALU;DW2013,RS2013
chr1	17230809	17230903	ALU;RS2013
chr1	17234006	17234169	ALU;EH2014,EL2012,FH2011
chr1	17440917	17441254	ALU;CS2011,EH2014,FH2011,RS2013
chr1	17453469	17453471	ALU;EH2014
chr1	17479468	17479470	ALU;DW2013
chr1	17563579	17563581	ALU;DW2013
chr1	17591849	17591851	ALU;DW2013
chr1	17615693	17615695	ALU;EH2014
chr1	17796620	17796786	ALU;RS2013
chr1	17801657	17801659	ALU;DW2013
chr1	17988186	17988507	ALU;RS2013
chr1	18080753	18080861	L1;EL2012,JT2014,RS2013
chr1	18121154	18121156	ALU;DW2013
chr1	18186187	18186189	SVA;EH2014
chr1	18270990	18271270	ALU;CS2011,DW2013,EL2012,RS2013
chr1	18331352	18331540	ALU;CS2011,DW2013
chr1	18374788	18374790	ALU;DW2013
chr1	18375816	18375818	ALU;DW2013
chr1	18435338	18435340	ALU;DW2013
chr1	18448644	18448646	ALU;DW2013
chr1	18462143	18462144	ALU;DW2010
chr1	18611374	18611389	ALU;EH2014,EL2012
chr1	18651044	18651543	L1;RI2010
chr1	18685976	18685989	ALU;EL2012
chr1	18851771	18851773	ALU;DW2013
chr1	19144712	19144937	ALU;DW2013,RS2013
chr1	19272504	19272506	ALU;DW2013
chr1	19486298	19486518	ALU;EH2014,RS2013
chr1	19493227	19493235	ALU;EL2012
chr1	19590043	19590045	ALU;DW2013
chr1	19813633	19813818	ALU;FH2011
chr1	19817546	19817548	ALU;EH2014
chr1	19898270	19898290	ALU;CS2011,EH2014
chr1	19978680	19978682	ALU;DW2013
chr1	19989101	19989103	ALU;DW2013
chr1	20197212	20197214	ALU;DW2013
chr1	20256968	20257285	ALU;CS2011,EH2014,EL2012,RI2010,RS2013
chr1	20326749	20326768	ALU;EL2012
chr1	20364036	20364038	ALU;DW2013
chr1	20402361	20402363	ALU;DW2013
chr1	20483893	20483895	ALU;DW2013
chr1	20664171	20664173	ALU;DW2013
chr1	20942493	20942630	ALU;RS2013
chr1	20944621	20944925	ALU;CS2011,DW2013,EH2014,EL2012,FH2011,RS2013
chr1	20950214	20950274	ALU;EH2014,EL2012
chr1	20982697	20982699	ALU;DW2013
chr1	20996357	20996398	L1;EL2012
chr1	20996358	20996412	SVA;RS2013
chr1	21052530	21052532	ALU;DW2013
chr1	21103451	21103468	ALU;EL2012
chr1	21455817	21456103	ALU;RS2013
chr1	21492458	21492786	ALU;EH2014,EL2012,RS2013
chr1	21516738	21518223	L1;SS2012
chr1	21555337	21555339	ALU;DW2013
chr1	21664288	21664290	ALU;DW2013
chr1	21751228	21751250	ALU;DW2010,DW2013,EL2012,FH2011
chr1	21789321	21789588	ALU;FH2011
chr1	21826255	21826257	SVA;EH2014
chr1	21834719	21834721	ALU;DW2013
chr1	21848556	21848558	ALU;DW2013
chr1	22144661	22144934	ALU;EH2014,FH2011
chr1	22507832	22507834	ALU;DW2013
chr1	22514280	22514282	ALU;DW2013
chr1	22541214	22542591	L1;SS2012
chr1	22923158	22923160	ALU;DW2013
chr1	23156933	23157315	L1;JT2014,RI2010
chr1	23275786	23275788	ALU;DW2013
chr1	23276940	23276948	ALU;EH2014,EL2012
chr1	23504816	23504818	ALU;DW2013
chr1	23603547	23603549	ALU;EH2014
chr1	23603972	23605196	L1;SS2012
chr1	23654169	23654171	ALU;DW2013
chr1	23662321	23662497	ALU;FH2011
chr1	23795185	23795187	ALU;EH2014
chr1	23856152	23856154	ALU;DW2013
chr1	23947944	23947958	ALU;DW2013,FH2011
chr1	23980952	23981252	ALU;CS2011,DW2013,EH2014,EL2012,FH2011,RI2010,RS2013
chr1	24210835	24210837	ALU;EL2012
chr1	24239583	24239585	ALU;EH2014
chr1	24328736	24328782	ALU;CS2011
chr1	24514846	24514848	ALU;DW2013
chr1	24529748	24529750	ALU;DW2013
chr1	24591927	24591929	ALU;DW2013
chr1	24775112	24775913	L1;AE2010,EH2014,EL2012,JT2014,RS2013
chr1	24857459	24857791	ALU;DW2013,EH2014,EL2012,RS2013
chr1	24941086	24941452	ALU;CS2011,DW2010,DW2013,EH2014,EL2012,FH2011,RS2013
chr1	25009355	25009357	ALU;DW2013
chr1	25127552	25127554	SVA;EH2014
chr1	25144460	25144462	ALU;DW2013
chr1	25174170	25174251	ALU;RS2013
chr1	25336268	25336270	ALU;DW2013
chr1	25352718	25352738	ALU;FH2011
chr1	25359497	25359499	ALU;DW2013
chr1	25563131	25563293	ALU;RS2013
chr1	25874833	25874835	ALU;DW2013
chr1	26025451	26025453	ALU;DW2013
chr1	26101738	26101740	ALU;DW2013
chr1	26183411	26183413	ALU;DW2013
chr1	26228427	26228655	ALU;EH2014,RS2013
chr1	26270434	26270629	SVA;RS2013
chr1	26383761	26383763	ALU;DW2013
chr1	26459787	26459815	ALU;EL2012
chr1	26509479	26509481	ALU;DW2013
chr1	26534305	26534307	ALU;DW2013
chr1	26760508	26760746	ALU;RS2013
chr1	26840879	26840881	ALU;DW2013
chr1	27038424	27038426	ALU;DW2013
chr1	27213513	27213567	ALU;FH2011
chr1	27220558	27220560	ALU;DW2013
chr1	27293427	27293429	ALU;DW2013
chr1	27316454	27316456	ALU;DW2013
chr1	27490756	27491039	ALU;EH2014,RS2013
chr1	27519404	27519406	ALU;DW2013
chr1	27534321	27535744	L1;SS2012
chr1	27668076	27668078	ALU;DW2013
chr1	27857037	27858239	L1;SS2012
chr1	28095388	28095390	ALU;DW2013
chr1	28203852	28203854	ALU;DW2013
chr1	28232336	28232484	ALU;EH2014,RS2013
chr1	28289282	28289284	ALU;DW2013
chr1	28395356	28395358	ALU;DW2013
chr1	28509470	28509706	ALU;RS2013
chr1	28515474	28515525	L1;EL2012
chr1	28515475	28515620	SVA;RS2013
chr1	28521117	28521119	ALU;DW2013
chr1	28589868	28589870	ALU;DW2013
chr1	28701076	28701191	SVA;RS2013
chr1	28717320	28717322	ALU;DW2013
chr1	28722178	28722353	ALU;RS2013
chr1	28745433	28745755	ALU;EH2014,EL2012,RI2010,RS2013
chr1	28765755	28765757	SVA;EH2014
chr1	28828118	28828120	ALU;DW2013
chr1	28898206	28898437	ALU;DW2013,EH2014,EL2012,RS2013
chr1	29299490	29299492	ALU;DW2013
chr1	29305731	29306106	ALU;FH2011
chr1	29307290	29307292	ALU;DW2013
chr1	29311593	29312345	L1;AK2014
chr1	29321334	29321712	ALU;EH2014,RS2013
chr1	29382165	29382287	ALU;EH2014,RS2013
chr1	29426549	29426855	ALU;EH2014,EL2012,FH2011
chr1	29479458	29479460	ALU;DW2013
chr1	29516479	29516481	ALU;DW2013
chr1	29534132	29534327	ALU;RS2013
chr1	29617936	29617938	ALU;DW2013
chr1	29736649	29736651	ALU;DW2013
chr1	29737307	29738944	L1;SS2012
chr1	29800694	29800696	ALU;DW2013
chr1	29826764	29826766	ALU;DW2013
chr1	29854792	29854794	ALU;DW2013
chr1	29862305	29862594	ALU;CS2011,RS2013
chr1	30189233	30189235	ALU;DW2013
chr1	30338008	30338010	ALU;DW2013
chr1	30376907	30377070	L1;RS2013
chr1	30378321	30378344	ALU;EL2012
chr1	30420290	30420292	ALU;DW2013
chr1	30562748	30562750	ALU;DW2013
chr1	30976852	30976854	ALU;DW2013
chr1	31041663	31042513	L1;AK2014
chr1	31072674	31072676	ALU;DW2013
chr1	31090399	31090688	ALU;EH2014,RS2013
chr1	31298027	31298029	ALU;DW2013
chr1	31339143	31339145	ALU;EL2012
chr1	31392571	31392573	ALU;DW2013
chr1	31747909	31747911	ALU;DW2013
chr1	31748282	31748284	ALU;EH2014
chr1	31751890	31752028	ALU;DW2013,RS2013
chr1	31786561	31786563	ALU;DW2013
chr1	31933476	31933478	ALU;DW2013
chr1	32003647	32004863	L1;DBRIP,EL2012,JT2014,SS2012
chr1	32022510	32024096	L1;SS2012
chr1	32031056	32031132	L1;AE2011
chr1	32176441	32176443	ALU;DW2013
chr1	32283365	32283470	ALU;RS2013
chr1	32393491	32394831	L1;SS2012
chr1	32411260	32411280	L1;CS2011
chr1	32606098	32606100	ALU;DW2013
chr1	32800465	32800467	ALU;DW2013
chr1	32808789	32810359	L1;SS2012
chr1	32907229	32907231	ALU;DW2013
chr1	32912596	32912598	ALU;DW2013
chr1	32939118	32939120	ALU;DW2013
chr1	32967991	32967993	ALU;DW2013
chr1	33086893	33088083	L1;SS2012
chr1	33108368	33108410	ALU;DW2013,EH2014
chr1	33184957	33184972	ALU;EL2012
chr1	33302775	33302777	ALU;DW2013
chr1	33318868	33318876	ALU;EL2012
chr1	33497122	33497124	ALU;DW2013
chr1	33671134	33671208	ALU;RS2013
chr1	33754344	33754385	ALU;EL2012
chr1	33796262	33796264	ALU;DW2013
chr1	33931248	33931250	ALU;DW2013
chr1	33959648	33959650	ALU;DW2013
chr1	34146522	34146524	ALU;DW2013
chr1	34214797	34214799	ALU;DW2013
chr1	34242831	34242833	ALU;EH2014
chr1	34280042	34280114	ALU;CS2011,EH2014
chr1	34295168	34296346	L1;SS2012
chr1	34402596	34402598	ALU;DW2013
chr1	34636213	34636539	ALU;CS2011,DW2013,EH2014,EL2012,FH2011,RS2013
chr1	34702711	34702822	ALU;RS2013
chr1	35031147	35031662	L1;AK2014
chr1	35043398	35044539	L1;SS2012
chr1	35148502	35148504	ALU;DW2013
chr1	35183301	35183361	L1;AE2011
chr1	35407809	35407937	ALU;CS2011
chr1	35464225	35464227	ALU;EH2014
chr1	35495065	35495067	ALU;DW2013
chr1	35824762	35824764	ALU;DW2013
chr1	35949792	35950413	L1;AK2014
chr1	35992663	35992801	L1;AE2011,EL2012,RS2013
chr1	36055817	36055819	ALU;DW2013
chr1	36310207	36311355	L1;SS2012
chr1	36313459	36313585	ALU;RS2013
chr1	36342489	36342491	ALU;DW2013
chr1	36474542	36474868	ALU;CS2011,DBRIP,EH2014,FH2011,RS2013
chr1	36695013	36695024	ALU;EL2012
chr1	36797845	36797847	ALU;DW2013
chr1	36889643	36889645	ALU;DW2013
chr1	36907840	36907842	ALU;EH2014
chr1	37211520	37211845	ALU;CS2011,DW2013,EH2014,EL2012,RS2013
chr1	37215596	37215944	ALU;CS2011,DW2010,DW2013,EH2014,EL2012,FH2011,RS2013
chr1	37609924	37609943	ALU;EL2012
chr1	37687143	37687163	ALU;CS2011
chr1	37911774	37911776	SVA;EH2014
chr1	37938242	37938286	ALU;EL2012
chr1	37983680	37983682	ALU;DW2013
chr1	38202155	38202172	ALU;EL2012
chr1	38221624	38221626	ALU;DW2013
chr1	38222499	38222501	ALU;DW2013
chr1	38241231	38241396	SVA;RS2013
chr1	38435295	38435559	ALU;RS2013
chr1	38440750	38440752	ALU;DW2013
chr1	38447497	38447851	ALU;CS2011,DW2013,EH2014,EL2012,RI2010,RS2013
chr1	38515123	38515125	ALU;DW2013
chr1	38829522	38829528	ALU;FH2011
chr1	38853913	38853930	ALU;DW2013,EH2014
chr1	38950739	38950742	ALU;EL2012
chr1	39028292	39028359	ALU;RS2013
chr1	39150625	39150627	ALU;DW2013
chr1	39229476	39229574	ALU;RS2013
chr1	39243131	39243133	ALU;EH2014
chr1	39295544	39295738	SVA;RS2013
chr1	39411399	39411401	ALU;EH2014
chr1	39437346	39438659	L1;SS2012
chr1	39652433	39652435	ALU;DW2013
chr1	39677479	39677795	ALU;CS2011,DW2013,EH2014,RS2013
chr1	39727964	39728010	L1;CS2011
chr1	39747024	39747313	ALU;DW2013,EH2014,EL2012,FH2011,RS2013
chr1	39827196	39827198	ALU;DW2013
chr1	40031164	40031166	ALU;DW2013
chr1	40123535	40123537	ALU;DW2013
chr1	40354297	40354629	ALU;EH2014,EL2012,FH2011,RS2013
chr1	40380171	40380217	L1;EL2012
chr1	40524564	40524888	ALU;CS2011,DW2013,EH2014,EL2012,RS2013
chr1	40613468	40613470	ALU;DW2013
chr1	40621987	40622033	ALU;EL2012
chr1	40712610	40712612	ALU;DW2013
chr1	40713367	40713369	ALU;DW2013
chr1	40860926	40860928	ALU;DW2013
chr1	41201593	41201813	L1;RI2010
chr1	41304229	41304231	ALU;DW2013
chr1	41502527	41502871	L1;CS2011,EH2014,EL2012,RI2010,RS2013
chr1	41673028	41673030	ALU;DW2013
chr1	41674114	41674666	L1;AK2014
chr1	41695455	41696063	L1;AK2014
chr1	41705190	41705448	ALU;RS2013
chr1	41730802	41730923	ALU;EL2012
chr1	41742560	41742562	ALU;DW2013
chr1	42101453	42101455	ALU;EH2014
chr1	42319573	42320203	L1;AK2014
chr1	42390141	42390446	ALU;CS2011,EH2014,EL2012,RI2010,RS2013
chr1	42401263	42401270	L1;JT2014
chr1	42414397	42414420	ALU;CS2011,EH2014,EL2012,FH2011
chr1	42483479	42484917	L1;AE2010,AE2011,AK2014,EH2014,EL2012,JT2014,RI2010,RS2013,SS2012
chr1	42743507	42743762	ALU;FH2011
chr1	42768503	42768766	ALU;CS2011,DW2013,RS2013
chr1	42875437	42875439	ALU;DW2013
chr1	42897745	42897747	ALU;DW2013
chr1	42918542	42918669	ALU;RS2013
chr1	42948110	42948416	ALU;RS2013
chr1	43030190	43030192	ALU;EH2014
chr1	43174794	43174845	L1;EL2012
chr1	43180769	43180771	ALU;DW2013
chr1	43252403	43252405	ALU;DW2013
chr1	43283161	43283447	ALU;CS2011,RS2013
chr1	43314010	43314025	ALU;DW2013,EH2014
chr1	43383333	43383471	L1;RS2013
chr1	43392450	43392577	L1;RS2013
chr1	43770624	43770626	ALU;DW2013
chr1	43842387	43842397	ALU;CS2011,EH2014
chr1	43920351	43920353	ALU;DW2013
chr1	44059933	44059935	ALU;EH2014
chr1	44111839	44111952	SVA;RS2013
chr1	44208719	44209024	ALU;CS2011,EH2014,EL2012,RI2010
chr1	44246222	44246346	SVA;RS2013
chr1	44284414	44284416	ALU;EH2014
chr1	44303809	44303904	ALU;FH2011
chr1	44343713	44343715	ALU;DW2013
chr1	44353331	44353576	ALU;CS2011,EL2012,FH2011,RS2013
chr1	44398566	44398568	ALU;DW2013
chr1	44618868	44618949	L1;AE2011
chr1	44704773	44704793	L1;CS2011
chr1	44735628	44737006	L1;JT2014,RS2013,SS2012
chr1	44759783	44759785	ALU;DW2013
chr1	44857343	44857363	ALU;CS2011,DW2013
chr1	44933602	44933999	ALU;CS2011,DW2013,EH2014,EL2012,FH2011,RS2013
chr1	44941473	44941475	ALU;EH2014
chr1	45171192	45171194	ALU;DW2013
chr1	45191790	45191792	ALU;DW2013
chr1	45331256	45331258	ALU;DW2013
chr1	45342865	45342981	ALU;RS2013
chr1	45450965	45450967	ALU;DW2013
chr1	45504277	45504279	ALU;DW2013
chr1	45535851	45535853	ALU;DW2013
chr1	45621127	45621325	ALU;DW2013,EH2014,EL2012,FH2011,RS2013
chr1	45699340	45699683	L1;RI2010
chr1	45795454	45795728	ALU;DBRIP,EH2014,EL2012,FH2011,RS2013
chr1	45864689	45864802	ALU;FH2011
chr1	45903787	45903804	ALU;EL2012
chr1	46069039	46069059	L1;CS2011
chr1	46092032	46092034	ALU;DW2013
chr1	46103194	46103209	ALU;EL2012
chr1	46129999	46130001	ALU;DW2013
chr1	46140519	46140521	ALU;DW2013
chr1	46161715	46161717	ALU;DW2013
chr1	46169013	46169055	ALU;EL2012
chr1	46201452	46201469	ALU;EL2012
chr1	46296403	46296453	ALU;DBRIP,DW2013,EL2012
chr1	46333124	46333256	ALU;CS2011
chr1	46675901	46675903	ALU;DW2013
chr1	46678902	46679219	ALU;CS2011,DBRIP,DW2010,DW2013,EH2014,FH2011,RS2013
chr1	46711486	46711649	ALU;RS2013
chr1	46719452	46720814	L1;SS2012
chr1	46738960	46738962	ALU;DW2013
chr1	46788958	46789076	SVA;RS2013
chr1	46794798	46794855	ALU;EH2014,EL2012,FH2011
chr1	46889863	46889865	ALU;DW2013
chr1	46911869	46911871	ALU;DW2013
chr1	47047725	47047727	ALU;DW2013
chr1	47170166	47170168	ALU;DW2013
chr1	47526918	47526937	L1;EL2012
chr1	47737843	47737863	L1;CS2011
chr1	48047674	48047694	ALU;CS2011
chr1	48134436	48134438	ALU;DW2013
chr1	48209909	48209911	ALU;DW2013
chr1	48465515	48465517	ALU;DW2013
chr1	48647790	48648075	L1;RS2013
chr1	48922139	48922141	ALU;EH2014
chr1	48972313	48972657	ALU;CS2011,DW2013,EH2014,EL2012,RI2010,RS2013
chr1	48985481	48985483	ALU;DW2013
chr1	49101877	49101879	ALU;DW2013
chr1	49111695	49111697	ALU;DW2013
chr1	49168343	49169515	L1;SS2012
chr1	49273453	49273455	ALU;DW2013
chr1	49344960	49345214	ALU;CS2011
chr1	49357474	49357825	ALU;CS2011,DW2013,EH2014,EL2012,RS2013
chr1	49428713	49428910	L1;CS2011,EH2014,EL2012,JT2014,RS2013
chr1	49457052	49457085	ALU;EL2012,FH2011
chr1	49477738	49478115	L1;AK2014
chr1	49828677	49828679	ALU;DW2013
chr1	49861721	49862093	ALU;CS2011,DW2013,EL2012,RI2010
chr1	50146001	50146248	ALU;EH2014,EL2012,RS2013
chr1	50187044	50187075	ALU;EL2012,FH2011
chr1	50315407	50315423	ALU;EL2012
chr1	50357996	50357998	ALU;DW2013
chr1	50682590	50682736	L1;RS2013
chr1	50803487	50803628	ALU;DW2013,RS2013
chr1	50912641	50912807	ALU;CS2011,RS2013
chr1	50943008	50943194	ALU;RS2013
chr1	50960995	50960997	ALU;DW2013
chr1	50968453	50968455	ALU;DW2013
chr1	50995968	50995994	ALU;CS2011,EH2014,EL2012
chr1	51003701	51004028	ALU;CS2011,DW2013,EH2014,EL2012,RS2013
chr1	51029936	51029971	ALU;CS2011,EH2014,EL2012
chr1	51052064	51052066	ALU;DW2013
chr1	51057912	51057914	ALU;DW2013
chr1	51301775	51301821	ALU;FH2011
chr1	51312267	51312538	ALU;EH2014,RS2013
chr1	51383539	51383850	L1;AK2014
chr1	51416957	51416959	ALU;DW2013
chr1	51520035	51520037	ALU;DW2013
chr1	51550680	51550682	ALU;DW2013
chr1	51561013	51562182	L1;SS2012
chr1	51648889	51648891	ALU;DW2013
chr1	51827621	51827785	ALU;CS2011,EH2014,EL2012
chr1	51953594	51955335	L1;SS2012
chr1	51956250	51956252	ALU;DW2013
chr1	51974851	51975130	ALU;CS2011,DW2013,EH2014,EL2012,RS2013
chr1	51999204	51999206	ALU;DW2013
chr1	52001613	52001627	ALU;DW2013,EL2012
chr1	52336054	52336056	ALU;DW2013
chr1	52420794	52420796	ALU;DW2013
chr1	52449413	52449446	ALU;DBRIP,EL2012
chr1	52653025	52653027	ALU;DW2013
chr1	52669142	52669191	L1;RS2013
chr1	52703028	52703030	ALU;DW2013
chr1	52743863	52743865	ALU;EH2014
chr1	53110736	53110738	ALU;DW2013
chr1	53135283	53135285	ALU;DW2013
chr1	53335610	53335612	SVA;EH2014
chr1	53369069	53369071	ALU;DW2013
chr1	53388682	53388915	ALU;EH2014,RS2013
chr1	53815585	53815796	ALU;RS2013
chr1	53896831	53896833	ALU;EH2014
chr1	53949518	53949520	ALU;DW2013
chr1	54026946	54026961	L1;JT2014
chr1	54143387	54143389	ALU;DW2013
chr1	54144207	54144209	ALU;DW2013
chr1	54324474	54324476	ALU;DW2013
chr1	54401207	54401210	ALU;FH2011
chr1	54455846	54455848	ALU;DW2013
chr1	54650977	54651044	SVA;RS2013
chr1	54852327	54852378	ALU;EL2012
chr1	55019868	55019870	ALU;DW2013
chr1	55124287	55124299	SVA;EL2012
chr1	55164483	55164485	ALU;EH2014
chr1	55802478	55802480	ALU;DW2013
chr1	55845362	55845364	ALU;DW2013
chr1	56114948	56114950	L1;AE2011
chr1	56154794	56154799	L1;EL2012
chr1	56218901	56218903	ALU;DW2013
chr1	56228250	56228266	ALU;EL2012
chr1	56268321	56268689	L1;AE2011,AK2014,CS2011,JT2014,RS2013
chr1	56404525	56405891	L1;AE2011,AK2014,EH2014,EL2012,JT2014,RI2010,RS2013,SS2012
chr1	56535030	56536323	L1;EH2014,EL2012,JT2014,SS2012
chr1	56632111	56632221	ALU;RS2013
chr1	56759728	56759730	ALU;DW2013
chr1	56834952	56835385	L1;AK2014
chr1	56836767	56837264	L1;AK2014
chr1	56860429	56860431	ALU;DW2013
chr1	56878918	56879256	ALU;CS2011,DW2010,DW2013,EH2014,FH2011,RS2013
chr1	56893502	56893504	ALU;DW2013
chr1	57003331	57003351	ALU;CS2011
chr1	57100766	57100986	SVA;CS2011,EH2014,EL2012
chr1	57264588	57264608	ALU;CS2011
chr1	57547239	57547283	L1;JT2014
chr1	57606891	57606903	ALU;EL2012
chr1	57711273	57711325	L1;AE2011
chr1	57768836	57768838	ALU;DW2013
chr1	57800320	57800322	ALU;DW2013
chr1	58064603	58064631	ALU;EL2012
chr1	58071774	58071905	ALU;CS2011,EH2014,EL2012,FH2011,RS2013
chr1	58235572	58235574	ALU;DW2013
chr1	58395936	58395938	ALU;DW2013
chr1	58467429	58467721	ALU;RS2013
chr1	58504082	58504230	ALU;RS2013
chr1	58563832	58563852	L1;CS2011
chr1	58581721	58582030	L1;AK2014
chr1	58614636	58614638	ALU;DW2013
chr1	58633810	58633812	ALU;DW2013
chr1	58683303	58683305	ALU;DW2013
chr1	58691704	58692120	L1;AK2014
chr1	58753421	58753423	ALU;EH2014
chr1	58768279	58768303	L1;JT2014
chr1	58777503	58777545	ALU;CS2011
chr1	58815021	58815122	L1;RS2013
chr1	59205172	59205318	ALU;CS2011,EH2014,EL2012,RS2013
chr1	59207159	59207161	ALU;EH2014
chr1	59398244	59398251	L1;JT2014
chr1	59514991	59514993	ALU;DW2013
chr1	59555953	59555955	ALU;DW2013
chr1	59591323	59591665	ALU;CS2011,EH2014,EL2012,FH2011,RI2010,RS2013
chr1	59805239	59805241	ALU;EH2014
chr1	59871736	59872043	ALU;CS2011,DW2013,EH2014,EL2012,FH2011,RS2013
chr1	60147976	60147978	ALU;EH2014
chr1	60470474	60470777	ALU;CS2011,EH2014,EL2012,RS2013
chr1	60492934	60492936	ALU;EH2014
chr1	60622270	60622272	ALU;DW2013
chr1	60624297	60624299	ALU;DW2013
chr1	60714777	60714797	ALU;CS2011
chr1	60715659	60715707	L1;AE2011,CS2011,JT2014
chr1	60745130	60745731	L1;AK2014
chr1	60752102	60752126	ALU;EL2012
chr1	61030690	61030692	ALU;DW2013
chr1	61144571	61144595	ALU;CS2011,EH2014,EL2012
chr1	61685394	61685396	ALU;DW2013
chr1	61852667	61852673	L1;JT2014
chr1	62021554	62021624	ALU;CS2011,EH2014
chr1	62352484	62352503	ALU;EL2012
chr1	62390935	62390943	L1;EL2012
chr1	62401247	62401249	ALU;DW2013
chr1	62573824	62574135	ALU;CS2011,FH2011,RS2013
chr1	62599333	62600569	L1;SS2012
chr1	62655556	62655728	ALU;RS2013
chr1	62659870	62659923	ALU;FH2011
chr1	62725796	62725798	ALU;DW2013
chr1	62930369	62930480	L1;RS2013
chr1	63143599	63143602	ALU;EH2014,EL2012
chr1	63235786	63235788	ALU;DW2013
chr1	63257846	63257848	ALU;EH2014
chr1	63461824	63462153	ALU;DBRIP,DW2010,DW2013,EH2014,EL2012,FH2011,RS2013
chr1	63499398	63499400	ALU;EH2014
chr1	63530109	63530111	ALU;DW2013
chr1	63618152	63618154	ALU;DW2013
chr1	63642847	63642874	L1;JT2014
chr1	63651834	63651867	L1;EL2012,JT2014
chr1	63704091	63704369	L1;AK2014
chr1	63705053	63705408	L1;AK2014
chr1	63828161	63828163	ALU;DW2013
chr1	63841607	63841715	ALU;RS2013
chr1	63975810	63976068	ALU;DW2013,RS2013
chr1	64039910	64039912	ALU;DW2013
chr1	64187197	64187217	ALU;CS2011
chr1	64415899	64415901	ALU;EH2014
chr1	64491754	64491810	ALU;CS2011,DW2013
chr1	64511694	64511814	ALU;CS2011
chr1	64735845	64735847	ALU;EH2014
chr1	64805704	64805706	ALU;DW2013
chr1	64850179	64850191	SVA;EH2014,EL2012
chr1	64907794	64907796	ALU;DW2013
chr1	64923574	64923576	ALU;DW2013
chr1	64927782	64927784	ALU;DW2013
chr1	64957923	64958260	ALU;CS2011,DBRIP,DW2010,DW2013,EH2014,EL2012,FH2011,RS2013
chr1	65053665	65053667	ALU;EH2014
chr1	65283652	65283801	L1;AK2014
chr1	65346764	65347113	ALU;DW2010,DW2013,EH2014,EL2012,RS2013
chr1	65471533	65471535	ALU;DW2013
chr1	65572209	65572456	ALU;EH2014,EL2012,FH2011,RS2013
chr1	65798319	65798321	ALU;DW2013
chr1	65819917	65819919	ALU;DW2013
chr1	65833767	65834901	L1;SS2012
chr1	65871501	65871503	ALU;EH2014
chr1	65888685	65888687	ALU;DW2013
chr1	65909331	65909896	L1;AK2014
chr1	65931125	65931127	ALU;DW2013
chr1	66055083	66055359	ALU;FH2011,RS2013
chr1	66055742	66056068	ALU;CS2011,DBRIP,EH2014,EL2012,FH2011,RS2013
chr1	66146864	66146866	ALU;EH2014
chr1	66229086	66229088	ALU;DW2013
chr1	66244465	66244709	L1;AK2014
chr1	66327978	66329444	L1;SS2012
chr1	66351183	66351185	ALU;DW2013
chr1	66389657	66389755	ALU;FH2011
chr1	66471382	66471470	L1;RS2013
chr1	66511324	66511442	L1;CS2011,JT2014
chr1	66562275	66562295	ALU;CS2011
chr1	66589756	66589758	ALU;DW2013
chr1	66654709	66654711	ALU;DW2013
chr1	66876778	66876780	ALU;DW2013
chr1	66895087	66895089	ALU;DW2013
chr1	67088956	67088958	ALU;DW2013
chr1	67255204	67255252	ALU;CS2011,DW2013,EH2014,EL2012
chr1	67424109	67424164	ALU;CS2011,EH2014
chr1	67431500	67432046	L1;AK2014
chr1	67543993	67544560	L1;AK2014,RI2010
chr1	67544671	67544689	L1;AE2011
chr1	67674535	67674549	L1;EL2012
chr1	67675641	67675643	ALU;DW2013
chr1	67689607	67689620	L1;JT2014
chr1	67807159	67807196	ALU;EL2012
chr1	67818977	67819217	ALU;RS2013
chr1	68013874	68013875	ALU;DBRIP
chr1	68158969	68158971	ALU;DW2013
chr1	68208472	68208630	ALU;CS2011,DW2013
chr1	68327505	68327507	ALU;DW2013
chr1	68856830	68856832	ALU;DW2013
chr1	68930631	68930633	L1;EH2014
chr1	69177493	69177536	L1;EL2012
chr1	69199266	69200071	L1;AK2014
chr1	69331774	69331776	ALU;DW2013
chr1	69730690	69732025	L1;SS2012
chr1	69801702	69801948	L1;AE2011,EH2014,JT2014,RI2010,RS2013
chr1	70061448	70061832	ALU;CS2011,DBRIP,DW2010,DW2013,EH2014,EL2012,FH2011,RS2013
chr1	70068002	70068318	ALU;CS2011,EH2014,FH2011,RS2013
chr1	70090905	70091421	ALU;CS2011,DW2013,EH2014,EL2012,FH2011,RI2010,RS2013
chr1	70093378	70093692	ALU;CS2011,EH2014,EL2012,RS2013
chr1	70106343	70106413	ALU;CS2011,EL2012
chr1	70157519	70157521	ALU;DW2013
chr1	70159193	70159195	ALU;DW2013
chr1	70240492	70240598	ALU;CS2011,DW2013,EH2014,EL2012
chr1	70322945	70324657	L1;SS2012
chr1	70331152	70331154	ALU;EH2014
chr1	70408662	70408673	L1;EL2012
chr1	70412222	70412508	ALU;CS2011,DW2013,EH2014,EL2012,RS2013
chr1	70523692	70523694	ALU;DW2013
chr1	70656360	70656404	ALU;EL2012
chr1	70679287	70679289	ALU;DW2013
chr1	70851927	70852115	SVA;RS2013
chr1	70901245	70901247	ALU;DW2013
chr1	70912271	70912439	ALU;CS2011,FH2011,RS2013
chr1	71019753	71019755	L1;EH2014
chr1	71077405	71077407	ALU;EH2014
chr1	71081638	71081933	ALU;EL2012,FH2011,RS2013
chr1	71186050	71186052	ALU;DW2013
chr1	71248421	71248698	L1;AE2011,DBRIP,JT2014,RS2013
chr1	71444995	71444997	ALU;DW2013
chr1	71548409	71548411	ALU;DW2013
chr1	71559456	71559458	ALU;EH2014
chr1	71683942	71683944	ALU;DW2013
chr1	71697579	71697581	ALU;DW2013
chr1	71907151	71907153	ALU;DW2013
chr1	71963207	71963528	ALU;RS2013
chr1	71985428	71985862	L1;AK2014
chr1	72134764	72134766	ALU;DW2013
chr1	72258945	72258963	L1;EL2012
chr1	72359936	72360239	L1;AK2014
chr1	72453699	72455124	L1;SS2012
chr1	72460752	72460754	ALU;DW2013
chr1	72470900	72470902	ALU;DW2013
chr1	72513983	72514313	ALU;CS2011,DW2013,EH2014,EL2012,FH2011,RS2013
chr1	72626817	72626928	ALU;FH2011
chr1	72638863	72639228	ALU;EH2014,EL2012,RS2013
chr1	72736617	72736619	ALU;DW2013
chr1	72737559	72737561	ALU;DW2013
chr1	73018552	73018579	ALU;CS2011,EH2014,EL2012
chr1	73207292	73207362	ALU;CS2011
chr1	73279022	73279024	ALU;DW2013
chr1	73366216	73366218	ALU;EH2014
chr1	73439119	73439221	ALU;CS2011,DW2010
chr1	73456181	73456183	ALU;DW2013
chr1	73530441	73530452	L1;JT2014
chr1	73591289	73591291	ALU;DW2013
chr1	73751112	73751376	ALU;RS2013
chr1	73910942	73911236	ALU;CS2011,DW2013,EH2014,EL2012,FH2011,RS2013
chr1	74049985	74049987	ALU;DW2013
chr1	74183988	74183990	ALU;DW2013
chr1	74266414	74266445	L1;JT2014
chr1	74395387	74395399	ALU;EL2012
chr1	74471454	74471795	ALU;CS2011,DW2013,EH2014,FH2011,RS2013
chr1	74524995	74525059	ALU;CS2011,EH2014
chr1	74813504	74813506	ALU;DW2013
chr1	74816641	74816643	ALU;DW2013
chr1	74908369	74908675	ALU;CS2011,DW2013,EH2014,RS2013
chr1	74984091	74984529	L1;AK2014
chr1	75020121	75020123	ALU;DW2013
chr1	75147919	75148243	ALU;CS2011,EH2014,EL2012,FH2011,RS2013
chr1	75191648	75193424	L1;AE2010,AE2011,AK2014,EH2014,EL2012,JT2014,RI2010,RS2013,SS2012
chr1	75301544	75301865	ALU;CS2011,DW2013,EH2014,EL2012,RS2013
chr1	75387796	75387816	ALU;CS2011
chr1	75408475	75408731	ALU;RS2013
chr1	75556970	75557306	ALU;CS2011,EH2014,EL2012,FH2011,RS2013
chr1	75724968	75726264	L1;SS2012
chr1	75802805	75802847	ALU;EH2014,EL2012
chr1	75804775	75805061	ALU;DW2013,RS2013
chr1	76061369	76061389	ALU;CS2011
chr1	76243274	76243276	ALU;DW2013
chr1	76263305	76263307	ALU;EH2014
chr1	76392821	76393123	ALU;CS2011,EH2014,EL2012,FH2011,RS2013
chr1	76662150	76662152	ALU;DW2013
chr1	76851756	76851758	ALU;DW2013
chr1	76856510	76856644	ALU;DBRIP,DW2013,RS2013
chr1	76875203	76875222	L1;JT2014
chr1	76903685	76903707	L1;EH2014,JT2014
chr1	77162101	77162114	L1;JT2014
chr1	77164982	77164984	L1;EH2014
chr1	77165002	77165053	ALU;FH2011
chr1	77208780	77208782	ALU;DW2013
chr1	77265063	77265090	ALU;CS2011,EH2014
chr1	77394595	77394597	ALU;DW2013
chr1	77414271	77414273	ALU;DW2013
chr1	77468984	77468985	ALU;DW2010
chr1	77515669	77515671	L1;JT2014
chr1	77577787	77578117	ALU;CS2011,DW2013,EH2014,EL2012,FH2011,RS2013
chr1	77634121	77634500	ALU;CS2011,DBRIP,EH2014,EL2012,FH2011,RS2013
chr1	77764854	77765161	ALU;CS2011,DBRIP,DW2013,EH2014,EL2012,RS2013
chr1	77884109	77884111	ALU;DW2013
chr1	77906908	77906910	ALU;DW2013
chr1	77948129	77949234	L1;SS2012
chr1	77976067	77976370	ALU;RS2013
chr1	78021715	78021735	ALU;CS2011
chr1	78210080	78210360	ALU;RS2013
chr1	78240669	78240680	ALU;EL2012
chr1	78257245	78257247	ALU;DW2013
chr1	78361862	78362114	L1;RI2010
chr1	78397612	78397614	ALU;DW2013
chr1	78606919	78607261	ALU;CS2011,EH2014,EL2012,FH2011,RS2013
chr1	78659592	78659594	ALU;DW2013
chr1	78708768	78709225	L1;AK2014
chr1	78870791	78870793	ALU;DW2013
chr1	79022745	79023546	L1;AE2010
chr1	79108700	79108848	ALU;CS2011,EH2014,EL2012,RS2013
chr1	79109894	79110097	L1;RS2013
chr1	79199197	79199199	ALU;DW2013
chr1	79331071	79331402	ALU;CS2011,DW2013,EH2014,EL2012,FH2011,RI2010,RS2013
chr1	79346160	79346162	ALU;EH2014
chr1	79581889	79582315	ALU;CS2011,DBRIP,DW2010,DW2013,EH2014,EL2012,FH2011,RS2013
chr1	79879869	79879871	ALU;DW2013
chr1	79883526	79883528	ALU;DW2013
chr1	80167911	80167913	ALU;DW2013
chr1	80261640	80261790	ALU;FH2011
chr1	80298956	80299161	ALU;CS2011,DBRIP,EH2014,EL2012,FH2011,RS2013
chr1	80356068	80356070	ALU;DW2013
chr1	80409784	80409839	ALU;FH2011
chr1	80574835	80574837	ALU;DW2013
chr1	80773703	80773723	ALU;EL2012,FH2011
chr1	80853236	80853271	ALU;EH2014,EL2012
chr1	80907099	80907260	ALU;RS2013
chr1	81004201	81004215	ALU;CS2011
chr1	81007939	81008241	ALU;CS2011,RS2013
chr1	81201683	81202082	L1;AK2014
chr1	81334870	81334872	ALU;DW2013
chr1	81351525	81351669	ALU;CS2011,DBRIP,EH2014,EL2012,RS2013
chr1	81404768	81404770	ALU;DW2013
chr1	81468725	81468727	ALU;DW2013
chr1	81523965	81524315	ALU;CS2011,DW2013,EH2014,EL2012,FH2011,RI2010,RS2013
chr1	81576141	81576143	ALU;DW2013
chr1	81678573	81679110	L1;RI2010
chr1	81797519	81797521	ALU;DW2013
chr1	81855779	81855997	L1;CS2011,EL2012,RS2013
chr1	81862997	81863023	L1;EL2012
chr1	81922254	81922396	L1;AE2011,RS2013
chr1	81943756	81943769	SVA;EL2012
chr1	82264563	82264565	ALU;DW2013
chr1	82268913	82268915	ALU;DW2013
chr1	82311831	82312184	ALU;CS2011,DW2013,EH2014,EL2012,FH2011,RS2013
chr1	82358992	82359004	ALU;EL2012
chr1	82438427	82438444	ALU;EL2012
chr1	82635341	82635343	ALU;EH2014
chr1	82735384	82735844	ALU;RS2013
chr1	82742358	82742360	ALU;DW2013
chr1	82850256	82850523	ALU;RS2013
chr1	83042649	83042655	L1;EL2012
chr1	83043069	83043228	ALU;DW2013,EH2014,FH2011,RS2013
chr1	83073001	83073021	SVA;CS2011
chr1	83126920	83128359	L1;AK2014,SS2012
chr1	83132033	83132038	ALU;EL2012
chr1	83141066	83141087	L1;EL2012,JT2014
chr1	83424071	83424073	ALU;DW2013
chr1	83460489	83460491	ALU;EH2014
chr1	83491195	83491197	ALU;DW2013
chr1	83500429	83500508	ALU;RS2013
chr1	83529873	83529875	L1;EH2014
chr1	83551384	83551386	ALU;DW2013
chr1	83608725	83609838	L1;AE2010,EH2014,EL2012,JT2014,RI2010
chr1	83652448	83652450	ALU;DW2013
chr1	83703792	83703821	L1;JT2014
chr1	84069939	84070210	ALU;CS2011,EH2014,EL2012,RS2013
chr1	84153150	84153229	ALU;FH2011
chr1	84232909	84232911	ALU;DW2013
chr1	84437625	84437642	ALU;EH2014,EL2012
chr1	84517750	84517932	L1;AK2014
chr1	84771989	84771991	ALU;EH2014
chr1	84781104	84781106	ALU;DW2013
chr1	84833779	84834057	L1;EH2014,JT2014,RS2013
chr1	84859658	84859660	ALU;DW2013
chr1	84913229	84913405	ALU;CS2011,DBRIP,DW2010,DW2013,EH2014,EL2012,FH2011,RS2013
chr1	84981064	84981080	ALU;DW2013,EH2014,EL2012
chr1	85054544	85054564	ALU;CS2011,EH2014
chr1	85067222	85067224	ALU;DW2013
chr1	85183054	85183243	ALU;RS2013
chr1	85203220	85203549	ALU;DW2013,RS2013
chr1	85392377	85392397	ALU;CS2011
chr1	85516344	85517985	L1;SS2012
chr1	85620018	85620249	ALU;EH2014,FH2011,RS2013
chr1	85892055	85893157	L1;SS2012
chr1	86043279	86043281	ALU;DW2013
chr1	86058576	86058881	ALU;EL2012,FH2011,RS2013
chr1	86128328	86128592	L1;RI2010
chr1	86220239	86221026	L1;AK2014
chr1	86398796	86399349	L1;AK2014
chr1	86696915	86696959	ALU;CS2011,EH2014
chr1	86824032	86824050	ALU;EH2014,EL2012
chr1	86927145	86927147	ALU;DW2013
chr1	86933991	86934012	ALU;EH2014,EL2012,FH2011
chr1	87144343	87144769	L1;AK2014
chr1	87244201	87244203	ALU;DW2013
chr1	87296581	87296583	ALU;DW2013
chr1	87490184	87490185	ALU;DW2010
chr1	87494921	87494934	ALU;EL2012
chr1	87559404	87559747	ALU;CS2011,EH2014,EL2012,FH2011,RS2013
chr1	87650430	87650432	ALU;EH2014
chr1	87782468	87782778	ALU;RS2013
chr1	87824856	87824951	ALU;DW2013,EH2014,FH2011
chr1	87830698	87830700	ALU;DW2013
chr1	87848716	87848718	ALU;DW2013
chr1	87888562	87888564	ALU;DW2013
chr1	87923411	87923513	ALU;FH2011
chr1	87942404	87942415	ALU;EL2012
chr1	87942705	87942720	ALU;EL2012
chr1	88203803	88203805	ALU;EH2014
chr1	88276987	88278446	L1;SS2012
chr1	88291388	88291743	ALU;FH2011,RS2013
chr1	88631865	88632108	L1;RI2010
chr1	88813507	88813744	ALU;CS2011,DW2010,DW2013,EH2014,EL2012,RS2013
chr1	88972809	88972826	ALU;EL2012
chr1	89115520	89115877	ALU;CS2011,DBRIP,EH2014,EL2012,RS2013
chr1	89195374	89195700	ALU;RS2013
chr1	89209547	89209568	ALU;DW2010,DW2013
chr1	89219382	89219401	ALU;CS2011,DW2013,EH2014,EL2012
chr1	89247068	89247219	ALU;CS2011,EH2014,RS2013
chr1	89276603	89276605	ALU;EH2014
chr1	89279731	89279742	ALU;EL2012
chr1	89321974	89321976	L1;EL2012
chr1	89481453	89481455	ALU;EH2014
chr1	89783426	89783796	L1;EH2014,RI2010
chr1	89941014	89941016	ALU;DW2013
chr1	90217382	90217633	ALU;RI2010
chr1	90370433	90370577	ALU;CS2011,EH2014,EL2012,RS2013
chr1	90404948	90404950	ALU;DW2013
chr1	90564616	90564618	ALU;DW2013
chr1	90667471	90667473	ALU;DW2013
chr1	90740472	90740754	ALU;RS2013
chr1	90844081	90844102	L1;EL2012
chr1	90914378	90914799	L1;AE2011,AK2014,CS2011,EL2012,JT2014,RS2013
chr1	91217923	91217925	ALU;DW2013
chr1	91327707	91327709	ALU;DW2013
chr1	91560909	91561055	ALU;RS2013
chr1	91670047	91670049	ALU;DW2013
chr1	91756700	91756702	ALU;DW2013
chr1	91827042	91828580	L1;SS2012
chr1	91838705	91838715	ALU;EL2012
chr1	91853504	91853952	L1;AK2014
chr1	91914547	91915080	L1;AK2014
chr1	91938889	91939085	L1;CS2011
chr1	91998056	91998058	ALU;DW2013
chr1	92126492	92126494	ALU;DW2013
chr1	92234344	92234361	ALU;EH2014,EL2012
chr1	92357226	92357369	SVA;RS2013
chr1	92427727	92427867	ALU;RS2013
chr1	92451201	92451203	ALU;DW2013
chr1	92486955	92486957	ALU;EH2014
chr1	92586864	92586866	ALU;DW2013
chr1	92826534	92826551	L1;JT2014
chr1	92847008	92847330	L1;AK2014
chr1	92858540	92858542	ALU;EH2014
chr1	92902604	92902746	ALU;RS2013
chr1	93167385	93167735	ALU;CS2011,DBRIP,EH2014,EL2012,FH2011,RS2013
chr1	93233840	93233842	ALU;EH2014
chr1	93358911	93358912	ALU;DBRIP
chr1	93373305	93373549	ALU;DW2013,RS2013
chr1	93491845	93491847	ALU;DW2013
chr1	93498076	93498423	ALU;CS2011,DBRIP,EH2014,EL2012,FH2011,RI2010,RS2013
chr1	93514560	93514562	ALU;EH2014
chr1	93518767	93518789	ALU;EL2012
chr1	93540866	93541004	ALU;RS2013
chr1	93774760	93774767	ALU;FH2011
chr1	93839188	93839190	ALU;EH2014
chr1	93875220	93875356	ALU;RS2013
chr1	94100718	94101029	ALU;DW2013,EH2014,RS2013
chr1	94109122	94109124	ALU;DW2013
chr1	94341678	94341694	ALU;EL2012
chr1	94374460	94374480	L1;CS2011
chr1	94384732	94384734	ALU;DW2013
chr1	94406588	94406590	ALU;DW2013
chr1	94436933	94436935	ALU;DW2013
chr1	95078923	95078925	ALU;DW2013
chr1	95105097	95105099	ALU;EH2014
chr1	95133009	95133323	ALU;RS2013
chr1	95206233	95206251	ALU;EL2012
chr1	95335217	95335244	ALU;CS2011,EH2014,EL2012
chr1	95342679	95342827	ALU;CS2011,DBRIP,EH2014,RS2013
chr1	95551922	95552183	ALU;EH2014,EL2012,RS2013
chr1	95690330	95690631	ALU;FH2011
chr1	95729404	95729617	L1;EL2012,JT2014,RS2013
chr1	95735634	95735636	ALU;DW2013
chr1	95801415	95802018	L1;AE2011,CS2011,DBRIP,EH2014,EL2012,JT2014,RI2010,RS2013
chr1	96049270	96049272	ALU;DW2013
chr1	96150388	96150390	ALU;DW2013
chr1	96403639	96403939	ALU;CS2011,DW2013,EH2014,EL2012,FH2011,RS2013
chr1	96423872	96423874	ALU;DW2013
chr1	96446582	96446636	ALU;EL2012,FH2011
chr1	96500244	96500296	ALU;CS2011
chr1	96552504	96552506	ALU;DW2013
chr1	96705722	96707114	L1;SS2012
chr1	96809345	96809347	ALU;DW2013
chr1	96867477	96867815	ALU;EH2014,EL2012,RS2013
chr1	96950385	96950633	ALU;RS2013
chr1	96981487	96981792	L1;RI2010
chr1	96992368	96992403	ALU;FH2011
chr1	97122927	97123214	L1;AK2014
chr1	97269097	97269143	ALU;CS2011,EL2012,FH2011
chr1	97303101	97303119	ALU;EL2012
chr1	97717508	97717798	ALU;CS2011,EH2014,EL2012,FH2011,RS2013
chr1	97763982	97764114	ALU;RS2013
chr1	98049789	98049791	ALU;DW2013
chr1	98058928	98059094	ALU;CS2011
chr1	98362774	98364204	L1;AE2011,AK2014,EH2014,EL2012,JT2014,RI2010,SS2012
chr1	98382296	98382570	ALU;RS2013
chr1	98421470	98422572	L1;SS2012
chr1	98605158	98605497	ALU;CS2011,DBRIP,DW2010,DW2013,EH2014,EL2012,FH2011,RS2013
chr1	98759533	98759535	ALU;DW2013
chr1	98932495	98932544	L1;JT2014
chr1	98968895	98968900	L1;JT2014
chr1	99057815	99059573	L1;SS2012
chr1	99221956	99221967	L1;JT2014
chr1	99234688	99234690	ALU;DW2013
chr1	99252475	99252477	ALU;DW2013
chr1	99376066	99376421	L1;RI2010
chr1	99610349	99610687	ALU;DW2010,DW2013,EH2014,EL2012,RS2013
chr1	99620193	99620195	ALU;DW2013
chr1	99671976	99672291	ALU;CS2011,DW2013,EL2012,FH2011,RS2013
chr1	99684870	99685014	L1;RS2013
chr1	99698340	99698584	ALU;CS2011,DW2013,EH2014,EL2012,FH2011,RS2013
chr1	99711366	99711381	L1;JT2014
chr1	99853667	99854098	L1;AK2014
chr1	99894362	99894672	ALU;CS2011,EH2014,RS2013
chr1	100102646	100102648	ALU;DW2013
chr1	100284736	100284751	ALU;EL2012
chr1	100342635	100342835	ALU;RS2013
chr1	100355716	100355980	ALU;CS2011,EH2014
chr1	100399399	100399409	ALU;EL2012
chr1	100421362	100421364	ALU;DW2013
chr1	100551456	100551784	ALU;CS2011,EH2014,EL2012,RS2013
chr1	100690944	100690946	ALU;DW2013
chr1	100894762	100894792	ALU;EL2012
chr1	100938594	100938769	ALU;CS2011,EH2014,RS2013
chr1	100994016	100994353	ALU;CS2011,DBRIP,DW2010,DW2013,EH2014,EL2012,FH2011,RS2013
chr1	101023590	101023646	L1;AE2011,EL2012,JT2014
chr1	101119164	101119166	ALU;DW2013
chr1	101167294	101167440	ALU;CS2011,EL2012,FH2011
chr1	101222873	101222875	ALU;DW2013
chr1	101250583	101250807	L1;RI2010
chr1	101284769	101284770	L1;EL2012
chr1	101398781	101399227	L1;AK2014
chr1	101671248	101671250	ALU;DW2013
chr1	101769871	101770199	ALU;CS2011,DW2013,EH2014,EL2012,RS2013
chr1	101776894	101776896	ALU;DW2013
chr1	101814563	101814609	L1;CS2011
chr1	101890168	101891596	L1;AK2014,SS2012
chr1	101896646	101896648	ALU;DW2013
chr1	101974981	101974983	ALU;DW2013
chr1	101978866	101979088	L1;AE2011,DBRIP,EH2014,EL2012,JT2014,RI2010
chr1	101986869	101987124	L1;RI2010
chr1	102000810	102000842	L1;EL2012
chr1	102209778	102210031	ALU;DW2013,EH2014,RS2013
chr1	102239991	102240281	ALU;CS2011,DW2013,RS2013
chr1	102346106	102346135	ALU;FH2011
chr1	102349862	102350101	L1;RI2010
chr1	102544656	102545457	L1;AE2010
chr1	102568475	102569810	L1;AE2010,AE2011,AK2014,CS2011,DBRIP,EH2014,EL2012,JT2014,RS2013,SS2012
chr1	102697029	102697592	L1;AK2014
chr1	102891438	102891440	L1;EH2014
chr1	102920378	102920755	ALU;CS2011,EH2014,EL2012,FH2011,RS2013
chr1	103054311	103054631	ALU;CS2011,EH2014,EL2012,FH2011,RS2013
chr1	103089166	103090941	L1;SS2012
chr1	103696403	103696613	ALU;CS2011,DW2013,FH2011,RS2013
chr1	103718641	103718939	ALU;CS2011,EH2014,EL2012,RS2013
chr1	104492999	104493039	ALU;CS2011
chr1	104512458	104512460	ALU;DW2013
chr1	104574329	104574671	ALU;CS2011,DBRIP,DW2013,EH2014,EL2012,FH2011,RS2013
chr1	104579375	104579779	L1;AK2014
chr1	104645909	104646218	L1;EH2014,JT2014,RS2013
chr1	105028013	105028362	L1;CS2011,EH2014,JT2014,RS2013
chr1	105053850	105054211	ALU;CS2011,DBRIP,DW2013,EH2014,EL2012,FH2011,RI2010,RS2013
chr1	105070024	105070368	ALU;CS2011,EH2014,EL2012,FH2011,RS2013
chr1	105138511	105138836	ALU;CS2011,DBRIP,DW2010,DW2013,EH2014,EL2012,FH2011,RS2013
chr1	105209885	105209887	ALU;DW2013
chr1	105230909	105231187	ALU;CS2011,DBRIP,EH2014,EL2012,FH2011,RS2013
chr1	105237664	105237666	ALU;DW2013
chr1	105385999	105386456	L1;AK2014
chr1	105479073	105479075	ALU;DW2013
chr1	105555623	105556985	L1;SS2012
chr1	105732324	105732510	L1;AK2014
chr1	105857643	105858001	L1;AE2011,CS2011,JT2014,RS2013
chr1	105884248	105884355	ALU;EH2014,RS2013
chr1	105967879	105968196	L1;JT2014,RS2013
chr1	105973887	105974023	ALU;CS2011,RS2013
chr1	106015874	106015876	SVA;EH2014
chr1	106230768	106230770	ALU;DW2013
chr1	106326520	106326648	ALU;CS2011
chr1	106330742	106330764	ALU;EL2012
chr1	106330919	106330929	ALU;EH2014,EL2012
chr1	106371135	106371155	ALU;CS2011,EH2014,EL2012
chr1	106396179	106396431	L1;AE2011,AK2014,EH2014,EL2012,JT2014,RS2013
chr1	106459188	106459190	ALU;DW2013
chr1	106789310	106789488	ALU;CS2011
chr1	106855069	106855071	ALU;DW2013
chr1	106968952	106969507	L1;AK2014
chr1	107019275	107019295	ALU;CS2011
chr1	107035194	107035196	ALU;DW2013
chr1	107147847	107147849	ALU;DW2013
chr1	107246679	107246681	ALU;EH2014
chr1	107516102	107516104	ALU;DW2013
chr1	107599817	107599819	ALU;DW2013
chr1	107733712	107733714	ALU;DW2013
chr1	107906962	107906964	ALU;DW2013
chr1	108097955	108097968	ALU;EL2012
chr1	108142335	108142675	ALU;CS2011,DW2013,EH2014,EL2012,FH2011,RS2013
chr1	108234263	108234265	ALU;DW2013
chr1	108332792	108334519	L1;SS2012
chr1	108567482	108567711	ALU;EH2014,EL2012,RS2013
chr1	108665475	108665684	ALU;DW2013,RS2013
chr1	108700541	108700543	ALU;FH2011
chr1	108864574	108864576	ALU;DW2013
chr1	109068430	109068673	ALU;RS2013
chr1	109211777	109211779	ALU;DW2013
chr1	109323174	109323225	ALU;FH2011
chr1	109374336	109374340	ALU;EL2012
chr1	109623936	109623938	ALU;DW2013
chr1	109628232	109628234	ALU;DW2013
chr1	109672152	109672154	ALU;DW2013
chr1	109708541	109708543	ALU;DW2013
chr1	109938529	109938627	ALU;FH2011
chr1	109947315	109947615	ALU;RS2013
chr1	110058093	110058095	ALU;DW2013
chr1	110252567	110252569	ALU;DW2013
chr1	110386680	110386682	ALU;DW2013
chr1	110476891	110476893	ALU;DW2013
chr1	110548417	110548599	ALU;CS2011,EH2014,EL2012,RS2013
chr1	110551333	110551335	ALU;DW2013
chr1	110822014	110822016	ALU;DW2013
chr1	110850435	110850437	ALU;DW2013
chr1	111098218	111098220	ALU;DW2013
chr1	111188823	111188825	ALU;DW2013
chr1	111259902	111259904	ALU;DW2013
chr1	111289421	111289423	L1;JT2014
chr1	111291880	111291882	ALU;DW2013
chr1	111295446	111295534	L1;AE2011
chr1	111340611	111340629	ALU;EL2012
chr1	111526255	111526350	L1;AE2011
chr1	111532093	111532095	ALU;DW2013
chr1	111767197	111767199	ALU;DW2013
chr1	111770312	111770314	ALU;DW2013
chr1	111772334	111772400	ALU;FH2011
chr1	111802596	111802598	SVA;EH2014
chr1	111855757	111855759	ALU;DW2013
chr1	111896083	111896319	SVA;CS2011,EH2014,EL2012,RS2013
chr1	112001040	112001382	ALU;CS2011,EH2014,EL2012,FH2011,RS2013
chr1	112007650	112007891	L1;AE2011,CS2011,RS2013
chr1	112032094	112032395	ALU;CS2011,EH2014,EL2012,RS2013
chr1	112094991	112094993	ALU;DW2013
chr1	112102965	112103132	ALU;DW2013,EH2014,EL2012,RS2013
chr1	112109344	112109346	ALU;DW2013
chr1	112123553	112123948	ALU;CS2011,EH2014,EL2012,FH2011,RI2010,RS2013
chr1	112181924	112182043	SVA;CS2011,RS2013
chr1	112340461	112340477	SVA;EH2014,EL2012
chr1	112593838	112593855	ALU;DW2013,EL2012
chr1	112650576	112650909	L1;AK2014
chr1	112713437	112713537	ALU;EL2012,FH2011
chr1	112735784	112736139	ALU;CS2011,EH2014,EL2012,FH2011,RS2013
chr1	112991860	112992190	ALU;CS2011,DBRIP,DW2013,EH2014,EL2012,FH2011,RS2013
chr1	113179197	113179232	L1;AE2011,CS2011
chr1	113203735	113203737	ALU;DW2013
chr1	113340801	113341114	ALU;DW2013,RS2013
chr1	113390524	113390525	ALU;DBRIP
chr1	113434527	113434770	ALU;DW2013,RS2013
chr1	113440219	113440224	L1;EL2012
chr1	113440254	113440375	ALU;FH2011
chr1	113477300	113477349	ALU;FH2011
chr1	113493831	113493980	ALU;RS2013
chr1	113515988	113516156	ALU;RS2013
chr1	113589065	113589067	ALU;DW2013
chr1	113611337	113611339	ALU;DW2013
chr1	113816332	113816334	ALU;EH2014
chr1	113888649	113889450	L1;AE2010
chr1	114045847	114045880	ALU;EL2012
chr1	114046245	114046370	L1;RS2013
chr1	114086509	114086511	ALU;DW2013
chr1	114087778	114089054	L1;EH2014,EL2012,JT2014,SS2012
chr1	114107143	114107462	ALU;RS2013
chr1	114118668	114118670	ALU;DW2013
chr1	114194812	114194814	ALU;DW2013
chr1	114411523	114411539	ALU;EL2012
chr1	114533745	114533747	ALU;DW2013
chr1	114742354	114742579	L1;JT2014,RI2010
chr1	114976482	114977283	L1;AE2010
chr1	115141026	115141044	ALU;EL2012
chr1	115174963	115175024	L1;EL2012,JT2014
chr1	115201260	115201582	ALU;DW2013,EH2014,EL2012,RS2013
chr1	115332019	115333141	L1;SS2012
chr1	115449633	115449808	ALU;RS2013
chr1	115568811	115569014	ALU;FH2011
chr1	115643025	115643027	ALU;DW2013
chr1	115742139	115742172	ALU;EL2012,FH2011
chr1	115776502	115776504	ALU;DW2013
chr1	115786890	115786892	ALU;DW2013
chr1	115860691	115860693	ALU;DW2013
chr1	115910882	115910884	ALU;DW2013
chr1	116056364	116056366	ALU;DW2013
chr1	116084505	116084566	L1;EH2014,JT2014
chr1	116145911	116145913	ALU;DW2013
chr1	116313505	116313507	ALU;DW2013
chr1	116387150	116387152	ALU;DW2013
chr1	116451546	116451548	ALU;DW2013
chr1	116547944	116548200	L1;DBRIP,RS2013
chr1	116640228	116640230	ALU;EH2014
chr1	116652420	116652422	ALU;DW2013
chr1	116979966	116981336	L1;AE2011,AK2014,EH2014,RI2010,RS2013,SS2012
chr1	116983442	116983753	ALU;CS2011,DW2013,EH2014,EL2012,FH2011,RS2013
chr1	117091226	117091318	ALU;CS2011,EH2014,EL2012
chr1	117109470	117109705	ALU;RS2013
chr1	117262367	117262686	L1;AK2014
chr1	117322400	117322420	ALU;CS2011
chr1	117337610	117337612	ALU;DW2013
chr1	117524925	117524927	ALU;DW2013
chr1	117543767	117543768	ALU;DW2010
chr1	117635919	117635921	ALU;DW2013
chr1	117940294	117940296	ALU;DW2013
chr1	118372308	118372448	ALU;EH2014,FH2011,RS2013
chr1	118379529	118379769	ALU;CS2011,DW2013,RS2013
chr1	118397161	118397163	ALU;DW2013
chr1	118515921	118515923	ALU;DW2013
chr1	118545504	118545506	ALU;DW2013
chr1	118611802	118611831	ALU;EL2012
chr1	118745204	118745206	ALU;EH2014
chr1	118805681	118805692	L1;EL2012,JT2014
chr1	118829127	118829928	L1;AE2010,AK2014
chr1	118880777	118880779	ALU;DW2013
chr1	118895072	118895074	ALU;DW2013
chr1	119080560	119080899	ALU;CS2011,DBRIP,DW2013,EH2014,EL2012,FH2011,RI2010,RS2013
chr1	119150058	119150079	L1;EL2012
chr1	119156105	119156128	ALU;EL2012,FH2011
chr1	119159105	119160454	L1;SS2012
chr1	119192340	119192342	ALU;DW2013
chr1	119250794	119250796	ALU;DW2013
chr1	119320424	119320426	ALU;DW2013
chr1	119401019	119401329	L1;AK2014
chr1	119458423	119459776	L1;SS2012
chr1	119553014	119554183	L1;AE2010,AE2011,AK2014,CS2011,EH2014,EL2012,JT2014,RI2010,RS2013,SS2012
chr1	119601397	119601399	ALU;DW2013
chr1	119756287	119756289	ALU;DW2013
chr1	120080032	120081167	L1;SS2012
chr1	120266555	120266682	L1;RS2013
chr1	120381687	120381689	ALU;EH2014
chr1	120392849	120393123	ALU;DW2013,EH2014,EL2012,FH2011,RS2013
chr1	120467208	120467210	ALU;DW2013
chr1	120586076	120586176	ALU;EH2014,EL2012,FH2011
chr1	120586487	120586500	ALU;EL2012
chr1	120610039	120610111	ALU;DBRIP,FH2011
chr1	121255743	121255745	ALU;DW2013
chr1	121263337	121263339	ALU;DW2013
chr1	121273582	121274417	L1;AK2014
chr1	121351460	121352857	L1;SS2012
chr1	121353156	121356299	L1;RS2013,SS2012
chr1	121356710	121358633	L1;RI2010,SS2012
chr1	121360139	121360189	ALU;RS2013
chr1	121395795	121395838	ALU;FH2011
chr1	121478086	121479193	L1;AK2014
chr1	121481645	121482838	L1;SS2012
chr1	121483450	121485856	L1;AK2014,CS2011,SS2012
chr1	121484182	121484297	ALU;FH2011
chr1	121484559	121484672	ALU;DW2010,DW2013
chr1	121484915	121484931	ALU;DW2013
chr1	121485064	121485360	ALU;DW2013,FH2011
chr1	142537852	142538021	ALU;FH2011
chr1	142544825	142544871	L1;CS2011
chr1	142553091	142553250	ALU;EL2012,FH2011
chr1	142624928	142625053	ALU;FH2011
chr1	142626433	142626724	ALU;FH2011,RS2013
chr1	142645971	142645973	L1;EL2012
chr1	142883771	142884023	ALU;FH2011
chr1	142887682	142887823	ALU;EL2012,FH2011
chr1	142903117	142903311	ALU;EL2012,FH2011
chr1	142948611	142948858	ALU;FH2011
chr1	142956782	142956884	ALU;FH2011
chr1	143120102	143120135	ALU;DW2013,FH2011
chr1	143124777	143124823	L1;CS2011
chr1	143130506	143130508	ALU;DW2013
chr1	143142879	143142881	ALU;DW2013
chr1	143239703	143239857	ALU;FH2011
chr1	143459520	143459629	ALU;FH2011
chr1	143517907	143517908	ALU;DW2010
chr1	143524638	143524640	ALU;DW2013
chr1	143525031	143525503	ALU;FH2011
chr1	143541483	143541533	ALU;FH2011
chr1	143541770	143542001	L1;RI2010
chr1	143672010	143672176	ALU;FH2011
chr1	144024709	144024718	ALU;EL2012
chr1	144315328	144315330	ALU;DW2013
chr1	144385293	144385295	ALU;FH2011
chr1	144580951	144581056	ALU;FH2011
chr1	144895251	144895363	ALU;RS2013
chr1	144932804	144932828	ALU;DW2013,EL2012,FH2011
chr1	144950970	144951027	ALU;EH2014,EL2012
chr1	145020730	145020732	ALU;EH2014
chr1	145026665	145026667	ALU;DW2013
chr1	145047751	145047753	ALU;DW2013
chr1	145058544	145058546	ALU;DW2013
chr1	145061741	145061906	L1;RS2013
chr1	145069152	145069290	ALU;RS2013
chr1	145098083	145098455	ALU;CS2011,DW2013,EH2014,EL2012,FH2011,RS2013
chr1	145101525	145101527	ALU;DW2013
chr1	145115490	145115724	ALU;RS2013
chr1	145152588	145152839	ALU;DW2013,RS2013
chr1	145211276	145211364	ALU;CS2011,DW2013,EL2012,FH2011,RS2013
chr1	145235302	145235327	ALU;EH2014,EL2012,FH2011
chr1	145309511	145309563	ALU;FH2011
chr1	145640055	145640057	ALU;DW2013
chr1	145655912	145655923	ALU;EL2012
chr1	145952617	145952689	ALU;FH2011
chr1	146346739	146347040	ALU;DBRIP
chr1	146640793	146640795	ALU;DW2013
chr1	146646898	146647259	ALU;RS2013
chr1	146658037	146658349	ALU;CS2011,DBRIP,EH2014,EL2012,RS2013
chr1	146818286	146818288	ALU;DW2013
chr1	146833591	146833593	ALU;DW2013
chr1	146865831	146865967	ALU;RS2013
chr1	146933411	146933645	L1;AK2014
chr1	147151767	147151787	ALU;CS2011
chr1	147153074	147153076	ALU;DW2013
chr1	147193891	147193893	ALU;DW2013
chr1	147223031	147223033	ALU;DW2013
chr1	147237098	147237103	L1;JT2014
chr1	147266521	147266523	ALU;DW2013
chr1	147267764	147267766	ALU;DW2013
chr1	147855682	147855788	ALU;FH2011
chr1	147976439	147976449	ALU;FH2011
chr1	148018002	148018079	ALU;FH2011
chr1	148512049	148512144	ALU;FH2011
chr1	148540381	148540412	ALU;FH2011
chr1	148571802	148571804	ALU;DW2013
chr1	148623378	148623669	ALU;FH2011
chr1	148668114	148668474	ALU;FH2011
chr1	148859503	148859504	ALU;EL2012
chr1	148868396	148868441	ALU;FH2011
chr1	149013338	149013467	ALU;FH2011
chr1	149026800	149026825	L1;EL2012
chr1	149174916	149174918	ALU;EH2014
chr1	149204882	149204884	ALU;DW2013
chr1	149216088	149216152	ALU;RS2013
chr1	149216655	149217155	L1;EL2012,RI2010,RS2013
chr1	149217519	149217565	ALU;EL2012
chr1	149217886	149218163	ALU;DW2013,EH2014,EL2012,FH2011
chr1	149218390	149218484	ALU;EL2012,FH2011
chr1	149244423	149244425	ALU;DW2013
chr1	149307895	149309238	L1;AE2010,AK2014,DBRIP,EH2014,EL2012,JT2014,RI2010,SS2012
chr1	149339992	149340055	ALU;FH2011
chr1	149531921	149531998	ALU;FH2011
chr1	149725076	149725298	ALU;FH2011
chr1	150199991	150200170	ALU;CS2011,DW2013,EH2014,EL2012,FH2011,RS2013
chr1	150200481	150202181	L1;SS2012
chr1	150409582	150409690	ALU;FH2011
chr1	150520892	150520894	ALU;DW2013
chr1	150552845	150552847	ALU;DW2013
chr1	150593723	150593768	SVA;RS2013
chr1	150625102	150626326	L1;RI2010,SS2012
chr1	150696579	150696711	ALU;CS2011
chr1	150745163	150745165	ALU;DW2013
chr1	150962566	150962862	ALU;DW2013,EH2014,RS2013
chr1	150985932	150985934	ALU;DW2013
chr1	151012901	151013071	ALU;DBRIP
chr1	151132714	151132732	ALU;EL2012
chr1	151382924	151382926	ALU;DW2013
chr1	151423132	151423421	ALU;RS2013
chr1	151592778	151592780	ALU;DW2013
chr1	151635390	151635392	ALU;DW2013
chr1	151742374	151742376	SVA;EH2014
chr1	151977240	151977242	ALU;DW2013
chr1	152039238	152039240	ALU;DW2013
chr1	152161409	152161411	ALU;DW2013
chr1	152168034	152168036	SVA;EH2014
chr1	152388654	152388656	ALU;DW2013
chr1	152443119	152444439	L1;AE2010,AK2014,CS2011,EL2012,RS2013,SS2012
chr1	152461555	152462360	L1;AK2014
chr1	152500525	152500527	ALU;DW2013
chr1	152656894	152657132	ALU;RS2013
chr1	152687911	152687913	L1;EH2014
chr1	152748298	152748473	ALU;EL2012,FH2011,RS2013
chr1	152822935	152823236	ALU;CS2011,EH2014,RS2013
chr1	152860051	152860374	ALU;EH2014,RS2013
chr1	153095927	153095929	ALU;DW2013
chr1	153099099	153099101	ALU;DW2013
chr1	153133963	153133965	L1;EH2014
chr1	153250910	153250912	ALU;DW2013
chr1	153535022	153535024	ALU;DW2013
chr1	153629611	153629613	ALU;DW2013
chr1	153810904	153810906	ALU;DW2013
chr1	153849383	153850882	L1;SS2012
chr1	153855861	153855863	ALU;DW2013
chr1	153860079	153860081	ALU;DW2013
chr1	153874050	153875291	L1;SS2012
chr1	153876134	153876136	ALU;DW2013
chr1	153887667	153889278	L1;SS2012
chr1	153899173	153899255	ALU;FH2011
chr1	154098126	154098220	ALU;FH2011
chr1	154104984	154105261	ALU;RS2013
chr1	154123630	154123963	ALU;CS2011,DW2013,EH2014,EL2012,FH2011,RS2013
chr1	154139761	154139763	ALU;DW2013
chr1	154293207	154293209	ALU;DW2013
chr1	154371724	154371732	ALU;EL2012
chr1	154900401	154900403	ALU;DW2013
chr1	154998268	154998439	ALU;RS2013
chr1	155141569	155141571	ALU;DW2013
chr1	155459547	155459586	L1;JT2014
chr1	155460780	155460785	ALU;EL2012
chr1	155488542	155488544	ALU;DW2013
chr1	155910718	155910950	ALU;RS2013
chr1	156133934	156133936	SVA;EH2014
chr1	156186253	156187564	L1;SS2012
chr1	156363607	156363609	ALU;DW2013
chr1	156504496	156504498	ALU;DW2013
chr1	156556240	156556268	SVA;CS2011
chr1	156705200	156705469	ALU;EH2014,FH2011
chr1	156761872	156761874	ALU;EH2014
chr1	156805175	156805177	L1;EH2014
chr1	156931426	156931428	ALU;DW2013
chr1	156981956	156981958	L1;EH2014
chr1	157163671	157163673	ALU;DW2013
chr1	157174257	157174259	ALU;DW2013
chr1	157235589	157235764	ALU;CS2011,EL2012,RS2013
chr1	157261463	157261465	ALU;DW2013
chr1	157287565	157287567	ALU;DW2013
chr1	157292626	157292649	L1;EL2012
chr1	157363360	157363678	ALU;CS2011,DW2013,EH2014,EL2012,FH2011,RS2013
chr1	157421364	157421366	L1;EH2014
chr1	157568251	157568253	ALU;DW2013
chr1	157644626	157644628	ALU;DW2013
chr1	157723135	157723137	ALU;DW2013
chr1	157732516	157733108	L1;AK2014,RI2010,RS2013
chr1	158092401	158092403	ALU;DW2013
chr1	158130564	158130566	ALU;DW2013
chr1	158189583	158189585	ALU;DW2013
chr1	158196561	158196563	ALU;DW2013
chr1	158238713	158239024	L1;AE2011,AK2014
chr1	158456294	158456308	ALU;CS2011,EH2014,EL2012
chr1	158650458	158650459	SVA;DBRIP
chr1	158696109	158696372	L1;EL2012,RS2013
chr1	158725857	158725875	L1;EL2012,JT2014
chr1	158853487	158853848	L1;RS2013
chr1	158953138	158953140	ALU;DW2013
chr1	158998586	158998590	L1;EL2012
chr1	159128420	159128422	ALU;EH2014
chr1	159211280	159211282	ALU;DW2013
chr1	159362215	159362290	L1;RS2013
chr1	159367464	159367466	ALU;DW2013
chr1	159465403	159465405	ALU;EH2014
chr1	159491708	159491710	ALU;DW2013
chr1	159502778	159503249	L1;AK2014
chr1	159543621	159544933	L1;SS2012
chr1	159574006	159574807	L1;AE2010
chr1	160047545	160047840	ALU;DBRIP,DW2013,EH2014,EL2012,RS2013
chr1	160261291	160261584	ALU;CS2011,EH2014,RS2013
chr1	160321130	160321132	ALU;DW2013
chr1	160467320	160467322	ALU;DW2013
chr1	160500737	160501106	ALU;CS2011,EH2014,EL2012,FH2011,RI2010,RS2013
chr1	160508175	160508177	ALU;DW2013
chr1	160840609	160840611	ALU;DW2013
chr1	161008511	161009624	L1;SS2012
chr1	161156282	161156284	SVA;EH2014
chr1	161159045	161159067	ALU;FH2011
chr1	161285311	161285313	ALU;DW2013
chr1	161350030	161351437	L1;SS2012
chr1	161728575	161728577	ALU;DW2013
chr1	161838398	161838645	ALU;CS2011,DW2013,EH2014,EL2012,RS2013
chr1	161910183	161910185	ALU;DW2013
chr1	162015742	162015997	L1;AE2011,EH2014,EL2012,RI2010,RS2013
chr1	162079958	162080272	ALU;CS2011,EH2014,EL2012,FH2011,RS2013
chr1	162230997	162231277	ALU;RS2013
chr1	162237125	162237391	ALU;EH2014,RS2013
chr1	162262886	162263205	ALU;CS2011,EH2014,EL2012,RS2013
chr1	162295977	162295979	ALU;DW2013
chr1	162569562	162569564	ALU;DW2013
chr1	162584785	162584787	ALU;DW2013
chr1	162610538	162610961	L1;EH2014,EL2012,JT2014,RI2010
chr1	162628619	162628643	ALU;EL2012
chr1	162638413	162638640	L1;RI2010
chr1	162747430	162747616	ALU;CS2011
chr1	162761277	162761359	ALU;DBRIP,DW2013,EH2014,EL2012,FH2011,RS2013
chr1	162865123	162865143	ALU;CS2011
chr1	162930671	162930673	ALU;DW2013
chr1	162970093	162970368	ALU;RS2013
chr1	162988263	162988265	ALU;EH2014
chr1	163017399	163017401	ALU;DW2013
chr1	163088719	163089050	ALU;CS2011,DW2013,EH2014,EL2012,FH2011,RS2013
chr1	163217051	163217350	ALU;CS2011,EH2014,RS2013
chr1	163231355	163231942	L1;AK2014
chr1	163238193	163238195	ALU;DW2013
chr1	163242047	163242049	ALU;EH2014
chr1	163314220	163314575	ALU;CS2011,DW2013,EH2014,EL2012,FH2011,RI2010,RS2013
chr1	163418185	163418187	ALU;DW2013
chr1	163624246	163624248	ALU;DW2013
chr1	163639498	163639832	ALU;CS2011,EH2014,EL2012,RS2013
chr1	163772705	163772872	L1;CS2011,EL2012,RS2013
chr1	164082748	164082750	ALU;DW2013
chr1	164122772	164123009	ALU;RI2010
chr1	164153855	164153857	ALU;DW2013
chr1	164197971	164197973	ALU;DW2013
chr1	164239514	164239558	L1;AE2011,CS2011
chr1	164379904	164380145	ALU;RS2013
chr1	164419164	164419166	ALU;DW2013
chr1	164441570	164441572	ALU;DW2013
chr1	164453586	164453620	L1;EL2012
chr1	164483807	164483827	ALU;CS2011
chr1	164742753	164742773	ALU;CS2011,EH2014
chr1	165348667	165348674	L1;EH2014,JT2014
chr1	165531306	165532107	L1;AE2010,AE2011,AK2014,CS2011,JT2014
chr1	165552473	165553658	L1;AE2011,AK2014,CS2011,DBRIP,EH2014,EL2012,JT2014,RI2010,RS2013,SS2012
chr1	165582728	165582730	ALU;EH2014
chr1	165659277	165659448	ALU;DBRIP,DW2013,EH2014,EL2012,RS2013
chr1	165747734	165749457	L1;SS2012
chr1	165747937	165747939	ALU;DW2013
chr1	165861256	165861558	SVA;CS2011,EH2014,EL2012,RS2013
chr1	165939490	165940109	L1;AK2014
chr1	166095486	166095488	ALU;DW2013
chr1	166189432	166189446	ALU;EL2012
chr1	166190978	166191019	L1;EL2012
chr1	166195366	166195368	ALU;DW2013
chr1	166211254	166212289	L1;AK2014
chr1	166234583	166234585	L1;EH2014
chr1	166262920	166262950	L1;EL2012
chr1	166410320	166411425	L1;SS2012
chr1	166416680	166416682	ALU;DW2013
chr1	166445994	166445996	L1;EH2014
chr1	166543682	166543684	ALU;DW2013
chr1	166779817	166779819	ALU;DW2013
chr1	166788751	166788753	ALU;DW2013
chr1	166935045	166935047	ALU;DW2013
chr1	167020005	167020007	ALU;DW2013
chr1	167220245	167220247	ALU;DW2013
chr1	167344242	167344280	ALU;RS2013
chr1	167350847	167350849	ALU;DW2013
chr1	167452230	167452253	ALU;EL2012
chr1	167506089	167506111	ALU;CS2011,EH2014,EL2012
chr1	167697106	167697108	ALU;DW2013
chr1	167712852	167712872	ALU;CS2011,EH2014
chr1	167748816	167748818	ALU;DW2013
chr1	167858671	167858691	ALU;CS2011,EH2014
chr1	167867264	167867281	ALU;FH2011
chr1	168099901	168099903	ALU;DW2013
chr1	168186421	168186489	SVA;RS2013
chr1	168414723	168414725	ALU;DW2013
chr1	168492343	168492345	ALU;DW2013
chr1	168495748	168495750	ALU;DW2013
chr1	168720686	168720751	L1;JT2014
chr1	168816945	168817035	ALU;CS2011
chr1	168926069	168926084	SVA;EH2014,EL2012
chr1	168984287	168984289	ALU;DW2013
chr1	169041737	169041741	ALU;EL2012
chr1	169242081	169242083	ALU;DW2013
chr1	169338868	169339197	ALU;CS2011,EH2014,RS2013
chr1	169442800	169443101	ALU;CS2011,DW2013,EH2014,FH2011,RS2013
chr1	169524369	169526177	L1;AE2011,AK2014,CS2011,EH2014,EL2012,JT2014,RS2013,SS2012
chr1	169639555	169639557	ALU;DW2013
chr1	169654961	169654963	ALU;DW2013
chr1	169975104	169975124	L1;CS2011
chr1	170030052	170030054	ALU;DW2013
chr1	170458196	170458198	ALU;DW2013
chr1	170568600	170568602	ALU;EH2014
chr1	170595228	170595540	ALU;EH2014,RS2013
chr1	170603268	170603578	ALU;CS2011,DW2013,EH2014,EL2012,FH2011,RS2013
chr1	170651384	170651601	ALU;CS2011,EH2014,EL2012,RS2013
chr1	170882187	170882596	ALU;RS2013
chr1	170963885	170964188	ALU;CS2011,DW2013,EH2014,EL2012,RS2013
chr1	170971137	170971139	ALU;DW2013
chr1	171050220	171050222	ALU;DW2013
chr1	171358181	171358473	ALU;CS2011,DW2013,EH2014,EL2012,FH2011,RS2013
chr1	171395063	171395336	ALU;FH2011
chr1	171446415	171446417	ALU;DW2013
chr1	171575536	171575538	ALU;DW2013
chr1	171645481	171645610	ALU;RS2013
chr1	171650628	171650630	ALU;EH2014
chr1	171690319	171690321	ALU;DW2013
chr1	171700659	171700661	ALU;EH2014
chr1	171732104	171732237	ALU;RS2013
chr1	171749864	171749881	ALU;EL2012
chr1	171952538	171952539	ALU;EL2012
chr1	171981097	171981099	ALU;DW2013
chr1	172009754	172010032	ALU;RS2013
chr1	172451553	172451582	ALU;EL2012
chr1	172518894	172518896	ALU;DW2013
chr1	172585143	172585437	ALU;DW2013,RS2013
chr1	172616485	172616487	ALU;DW2013
chr1	172626209	172626219	L1;EL2012,JT2014
chr1	172742771	172742773	ALU;DW2013
chr1	172857585	172857605	L1;CS2011
chr1	173202313	173202315	L1;EH2014
chr1	173589333	173590723	L1;SS2012
chr1	173599993	173599995	ALU;DW2013
chr1	173642636	173642903	ALU;DW2013,RS2013
chr1	173803862	173803896	L1;EL2012
chr1	173812814	173812816	ALU;DW2013
chr1	173920751	173922068	L1;SS2012
chr1	173985191	173985193	ALU;DW2013
chr1	174057869	174057882	L1;EL2012
chr1	174166643	174166797	ALU;RS2013
chr1	174189954	174189956	ALU;DW2013
chr1	174332990	174333222	ALU;CS2011,DW2013,EH2014,FH2011,RS2013
chr1	174344891	174344893	ALU;EH2014
chr1	174484633	174484647	ALU;CS2011,DW2013,EH2014,EL2012,FH2011
chr1	174559006	174559474	L1;AK2014
chr1	174966574	174966833	L1;RI2010
chr1	175138411	175138413	ALU;DW2013
chr1	175294888	175295540	L1;AK2014
chr1	175389937	175389952	L1;EL2012
chr1	175450552	175450554	ALU;DW2013
chr1	175588202	175588231	L1;JT2014
chr1	175951060	175951325	ALU;FH2011,RS2013
chr1	175954293	175954295	L1;EH2014
chr1	175966662	175968130	L1;SS2012
chr1	175974447	175974449	ALU;DW2013
chr1	175976392	175976394	ALU;DW2013
chr1	176009328	176009330	ALU;DW2013
chr1	176019030	176019032	ALU;DW2013
chr1	176282491	176284120	L1;SS2012
chr1	176289680	176289805	ALU;RS2013
chr1	176454200	176454202	ALU;DW2013
chr1	176554625	176554627	ALU;DW2013
chr1	176721498	176722954	L1;AK2014
chr1	176960571	176960596	L1;EL2012
chr1	176982996	176982998	ALU;EH2014
chr1	177153753	177153963	ALU;EL2012,FH2011,RS2013
chr1	177271957	177271977	L1;CS2011
chr1	177289149	177289151	ALU;DW2013
chr1	177773530	177773532	ALU;DW2013
chr1	177792174	177792483	L1;AK2014
chr1	177875873	177875875	ALU;DW2013
chr1	177986281	177986401	ALU;CS2011
chr1	177994264	177994271	L1;JT2014
chr1	178051208	178051445	ALU;RS2013
chr1	178066294	178066296	ALU;DW2013
chr1	178145750	178145752	ALU;EH2014
chr1	178219981	178219983	ALU;DW2013
chr1	178250917	178250919	ALU;DW2013
chr1	178288841	178288843	ALU;DW2013
chr1	178308614	178308616	ALU;DW2013
chr1	178356208	178356210	ALU;DW2013
chr1	178397390	178397825	ALU;CS2011,DBRIP,EH2014,EL2012,FH2011,RS2013
chr1	178488784	178488786	ALU;DW2013
chr1	178667311	178667537	ALU;RS2013
chr1	178692645	178692912	ALU;DW2013,EH2014,EL2012,FH2011,RS2013
chr1	178946046	178946048	ALU;DW2013
chr1	178948058	178948338	ALU;CS2011,EH2014,EL2012,FH2011,RI2010,RS2013
chr1	178967664	178967666	ALU;DW2013
chr1	179215758	179215760	ALU;DW2013
chr1	179235277	179235279	ALU;DW2013
chr1	179287329	179287344	ALU;DW2013,EH2014
chr1	179358449	179358451	ALU;DW2013
chr1	179363727	179363749	ALU;EL2012
chr1	179373226	179373374	L1;RS2013
chr1	179472461	179472463	ALU;DW2013
chr1	179491756	179492073	ALU;CS2011,DW2013,EH2014,EL2012,RS2013
chr1	179574663	179575905	L1;AE2010,AE2011,AK2014,CB2010,DBRIP,EH2014,EL2012,RI2010,RS2013,SS2012
chr1	179651053	179651114	ALU;EH2014,FH2011
chr1	179662942	179662944	ALU;DW2013
chr1	179697094	179697097	ALU;DW2013,EH2014
chr1	179717827	179717829	L1;EH2014
chr1	179717941	179717943	ALU;DW2013
chr1	180241212	180241214	ALU;DW2013
chr1	180404587	180404640	ALU;FH2011
chr1	180449492	180449494	ALU;DW2013
chr1	180500877	180501210	ALU;DW2013,RS2013
chr1	180518907	180518909	ALU;EH2014
chr1	180561510	180561512	ALU;DW2013
chr1	180641902	180641940	L1;AE2011
chr1	180651841	180651843	ALU;DW2013
chr1	180667647	180668357	L1;AK2014
chr1	180693711	180693773	ALU;CS2011,DW2013,EL2012,FH2011
chr1	180857356	180857748	ALU;CS2011,DBRIP,DW2013,EH2014,EL2012,FH2011,RS2013
chr1	180996374	180996376	ALU;DW2013
chr1	181047238	181047563	ALU;CS2011,DBRIP,EH2014,EL2012,FH2011,RS2013
chr1	181062781	181062783	ALU;DW2013
chr1	181112276	181112278	ALU;DW2013
chr1	181143960	181143962	ALU;DW2013
chr1	181262207	181262209	ALU;DW2013
chr1	181435683	181435697	ALU;EL2012
chr1	181499136	181499431	ALU;FH2011
chr1	181588215	181588539	ALU;CS2011,DW2013,EH2014,EL2012,FH2011,RS2013
chr1	181601148	181601310	ALU;CS2011,DW2013,EH2014,EL2012,FH2011,RS2013
chr1	181737784	181737786	ALU;DW2013
chr1	181865263	181865265	ALU;DW2013
chr1	181886371	181886774	ALU;RI2010
chr1	181907868	181907999	ALU;CS2011,EH2014,RS2013
chr1	181923376	181923498	L1;AK2014
chr1	181925908	181925910	ALU;DW2013
chr1	181974897	181974898	ALU;DW2010
chr1	182040054	182040345	ALU;EH2014,EL2012,RS2013
chr1	182179775	182179777	ALU;DW2013
chr1	182274315	182274324	ALU;EL2012
chr1	182420731	182421055	ALU;CS2011,EH2014,EL2012,FH2011,RI2010,RS2013
chr1	182535919	182536172	ALU;EH2014,RS2013
chr1	182542350	182542352	ALU;DW2013
chr1	182709690	182709692	ALU;EH2014
chr1	182711885	182711887	SVA;EH2014
chr1	183022771	183022773	ALU;DW2013
chr1	183125740	183125782	ALU;EL2012
chr1	183302135	183302137	ALU;DW2013
chr1	183550449	183550451	ALU;DW2013
chr1	183617360	183617362	ALU;DW2013
chr1	183969671	183969907	L1;DBRIP,EH2014,EL2012,JT2014,RS2013
chr1	184158368	184158395	ALU;CS2011,DW2013,EH2014,EL2012
chr1	184322810	184322938	ALU;CS2011
chr1	184459313	184459315	ALU;DW2013
chr1	184792251	184792271	L1;CS2011
chr1	184820774	184821117	L1;AK2014
chr1	184950283	184950605	ALU;CS2011,EH2014,EL2012,FH2011,RS2013
chr1	185045417	185045441	L1;EL2012
chr1	185235189	185235191	ALU;DW2013
chr1	185331994	185332004	L1;EL2012
chr1	185399340	185399539	L1;AK2014
chr1	185496280	185496282	ALU;EH2014
chr1	185504541	185504808	ALU;CS2011,DW2010,DW2013,EH2014,EL2012,RS2013
chr1	185562153	185562215	ALU;CS2011
chr1	185584585	185584933	ALU;EH2014,RS2013
chr1	185620672	185620923	ALU;RS2013
chr1	185893413	185893443	ALU;FH2011
chr1	185904277	185904551	ALU;DW2013,RS2013
chr1	186087898	186087970	ALU;RS2013
chr1	186178575	186178928	L1;AK2014
chr1	186193709	186194816	L1;SS2012
chr1	186234962	186235066	ALU;EL2012,FH2011
chr1	186612456	186612872	L1;AK2014
chr1	186849100	186849114	L1;AE2011
chr1	187138008	187138010	ALU;DW2013
chr1	187181447	187181449	ALU;DW2013
chr1	187182290	187182310	L1;CS2011
chr1	187301490	187301492	ALU;DW2013
chr1	187312559	187312855	L1;AK2014
chr1	187441820	187441840	L1;CS2011
chr1	187466726	187466728	ALU;EH2014
chr1	187497078	187497382	L1;AE2011,CS2011,RS2013
chr1	187512812	187512814	ALU;DW2013
chr1	187521869	187522238	ALU;EH2014,FH2011,RS2013
chr1	187525315	187525344	L1;EL2012
chr1	187528457	187528461	L1;EL2012
chr1	187583738	187584006	ALU;EH2014,RI2010,RS2013
chr1	187602787	187604025	L1;SS2012
chr1	187626424	187626449	ALU;EL2012
chr1	187736845	187736847	ALU;DW2013
chr1	187792260	187792382	L1;AK2014
chr1	187893849	187893869	L1;CS2011
chr1	187955196	187955538	ALU;CS2011,RS2013
chr1	187979512	187979742	ALU;EH2014,RS2013
chr1	188174505	188174713	ALU;CS2011,EH2014,EL2012,FH2011,RS2013
chr1	188186308	188186656	ALU;CS2011,DW2010,DW2013,EH2014,EL2012,FH2011,RS2013
chr1	188194335	188194337	ALU;DW2013
chr1	188316642	188316644	ALU;DW2013
chr1	188438014	188438404	ALU;CS2011,DW2013,EH2014,EL2012,FH2011,RS2013
chr1	188521020	188521275	L1;EH2014,RI2010,RS2013
chr1	188548552	188548590	ALU;CS2011,EH2014,EL2012,FH2011
chr1	188615740	188616061	ALU;CS2011,DW2010,DW2013,EH2014,EL2012,FH2011,RS2013
chr1	188659231	188659511	ALU;CS2011,DW2013,EH2014,RS2013
chr1	188720882	188720884	ALU;DW2013
chr1	188829397	188830011	L1;AE2011,EL2012,RI2010
chr1	188832704	188833028	ALU;CS2011,DBRIP,DW2013,EH2014,EL2012,FH2011,RS2013
chr1	188872942	188873262	L1;AK2014
chr1	188980761	188980845	ALU;CS2011,DW2013
chr1	189094215	189094336	ALU;RS2013
chr1	189205449	189205451	ALU;DW2013
chr1	189246828	189247174	ALU;CS2011,DBRIP,DW2013,EH2014,EL2012,FH2011,RI2010,RS2013
chr1	189292419	189292719	ALU;CS2011,EL2012,FH2011,RS2013
chr1	189467266	189467391	ALU;RS2013
chr1	189617793	189617795	ALU;EH2014
chr1	189672065	189672356	ALU;RS2013
chr1	189686303	189686365	L1;AE2011
chr1	189717096	189717098	L1;EH2014
chr1	189750953	189750955	ALU;DW2013
chr1	189783476	189785027	L1;SS2012
chr1	189883147	189883482	ALU;CS2011,DW2013,EH2014,EL2012,RI2010,RS2013
chr1	189894575	189894577	ALU;EH2014
chr1	189961321	189961345	L1;EL2012
chr1	190465371	190465386	ALU;EL2012
chr1	190592476	190592783	L1;AK2014
chr1	190612349	190612433	ALU;EH2014,EL2012,FH2011
chr1	190626331	190626401	ALU;DW2013,EH2014,EL2012,FH2011
chr1	190740035	190740037	ALU;DW2013
chr1	190842489	190842491	ALU;EH2014
chr1	190874272	190874667	ALU;CS2011,EH2014,EL2012,FH2011,RI2010,RS2013
chr1	190972152	190973413	L1;AK2014,EH2014,EL2012,RI2010,RS2013,SS2012
chr1	191076143	191076164	ALU;DW2010,DW2013
chr1	191088719	191088720	ALU;DBRIP
chr1	191105086	191105088	ALU;DW2013
chr1	191230465	191230795	L1;RI2010
chr1	191466960	191466972	L1;JT2014
chr1	191477283	191477659	ALU;CS2011,DW2013,EH2014,EL2012,FH2011,RS2013
chr1	191536765	191536767	ALU;DW2013
chr1	191568703	191569025	ALU;CS2011,DW2013,EH2014,RS2013
chr1	191580563	191580948	ALU;CS2011,DBRIP,EH2014,EL2012,FH2011,RS2013
chr1	191601021	191601108	L1;RS2013
chr1	191604121	191604170	ALU;EL2012
chr1	191604404	191604713	ALU;RS2013
chr1	191658152	191658154	L1;EH2014
chr1	191817248	191817569	ALU;CS2011,DW2013,EH2014,EL2012,FH2011,RS2013
chr1	191883479	191883773	ALU;RS2013
chr1	191884338	191884340	ALU;DW2013
chr1	192008671	192008686	L1;EH2014,EL2012,JT2014
chr1	192067809	192067811	ALU;DW2013
chr1	192071725	192072279	L1;AK2014
chr1	192242235	192242265	ALU;CS2011,EH2014
chr1	192261351	192262799	L1;AE2010,AE2011,AK2014,EH2014,EL2012,JT2014,RI2010,RS2013,SS2012
chr1	192332659	192332679	L1;CS2011
chr1	192334100	192334102	ALU;EH2014
chr1	192372049	192372070	L1;JT2014
chr1	192734649	192734666	ALU;EL2012
chr1	192874705	192874933	L1;AK2014
chr1	192979526	192979541	L1;EL2012
chr1	193026539	193026541	ALU;DW2013
chr1	193155106	193155108	ALU;DW2013
chr1	193177176	193177178	ALU;DW2013
chr1	193293291	193293293	ALU;DW2013
chr1	193413282	193413284	ALU;EH2014
chr1	193549544	193549770	L1;CS2011,DBRIP,JT2014,RI2010
chr1	193664649	193664883	L1;RI2010
chr1	193675003	193675309	ALU;CS2011,EH2014,EL2012,FH2011,RS2013
chr1	193686653	193686982	L1;AK2014
chr1	193723498	193723500	ALU;DW2013
chr1	193747337	193747357	L1;CS2011
chr1	193778266	193778316	L1;CS2011
chr1	193836831	193837275	L1;AK2014
chr1	193848299	193848413	ALU;RS2013
chr1	193945355	193945404	ALU;FH2011
chr1	194031986	194031988	ALU;DW2013
chr1	194067715	194068050	ALU;CS2011,FH2011,RS2013
chr1	194117249	194117251	ALU;EH2014
chr1	194227441	194227533	L1;JT2014
chr1	194248794	194249085	ALU;EH2014,RS2013
chr1	194350368	194350508	ALU;RS2013
chr1	194552971	194553117	L1;AE2011,EH2014,JT2014,RS2013
chr1	194595947	194595961	ALU;EH2014,EL2012
chr1	194664567	194664569	ALU;DW2013
chr1	194674935	194675255	ALU;CS2011,EH2014,EL2012,FH2011,RS2013
chr1	194877189	194877191	ALU;DW2013
chr1	194908832	194909061	ALU;CS2011,EH2014,RS2013
chr1	194933948	194935609	L1;AE2011,CS2011,EH2014,EL2012,JT2014,RS2013,SS2012
chr1	195258955	195259001	L1;CS2011
chr1	195313502	195313504	ALU;DW2013
chr1	195353243	195353245	ALU;DW2013
chr1	195435725	195435872	ALU;RS2013
chr1	195499404	195499406	L1;EH2014
chr1	195530244	195530261	ALU;EH2014,EL2012
chr1	195582876	195584638	L1;SS2012
chr1	195794891	195795061	ALU;CS2011
chr1	195893731	195894106	L1;AK2014
chr1	196153402	196153729	ALU;DBRIP,DW2010,EH2014,EL2012,RS2013
chr1	196187537	196188506	L1;AK2014
chr1	196478393	196478395	ALU;DW2013
chr1	196675902	196675904	ALU;EH2014
chr1	196703886	196703888	ALU;DW2013
chr1	196761351	196761352	ALU;DW2010
chr1	196778802	196779499	ALU;DBRIP,EH2014,EL2012,FH2011,RS2013
chr1	196780906	196780964	ALU;CS2011,EH2014,EL2012,RS2013
chr1	196886240	196886287	ALU;DW2013,EH2014,EL2012,FH2011
chr1	197011855	197011998	ALU;DBRIP,EH2014,EL2012,RS2013
chr1	197288305	197288307	ALU;DW2013
chr1	197311025	197311027	L1;EH2014
chr1	197396643	197396644	ALU;DBRIP
chr1	197483295	197483312	ALU;EL2012
chr1	197645270	197645272	ALU;DW2013
chr1	197879692	197879694	ALU;DW2013
chr1	198093859	198093873	ALU;EH2014,EL2012
chr1	198118754	198118802	L1;CS2011
chr1	198169176	198169178	ALU;DW2013
chr1	198212930	198213238	ALU;CS2011,EL2012,RS2013
chr1	198243157	198243332	ALU;CS2011,DW2013,EH2014,EL2012,FH2011,RS2013
chr1	198325831	198325833	ALU;DW2013
chr1	198382749	198382751	ALU;DW2013
chr1	198442492	198442628	L1;RS2013
chr1	198469208	198469583	ALU;CS2011,EH2014,EL2012,RI2010,RS2013
chr1	198815185	198815329	ALU;EH2014,EL2012,RS2013
chr1	198915382	198915384	ALU;EH2014
chr1	198967772	198967956	L1;RS2013
chr1	199244043	199244256	ALU;RS2013
chr1	199292643	199292649	L1;JT2014
chr1	199329529	199329864	ALU;DW2013,EH2014,EL2012,RS2013
chr1	199440237	199440564	L1;AK2014
chr1	199910773	199912288	L1;SS2012
chr1	200059617	200059619	ALU;DW2013
chr1	200094293	200094313	L1;CS2011
chr1	200475007	200475009	ALU;DW2013
chr1	200575979	200576312	ALU;DW2013,EH2014,EL2012,RS2013
chr1	200600522	200600524	ALU;DW2013
chr1	200658670	200658783	ALU;RS2013
chr1	200680598	200680600	ALU;DW2013
chr1	200765787	200765789	ALU;DW2013
chr1	200802966	200802968	ALU;DW2013
chr1	200805108	200805110	ALU;EH2014
chr1	201651431	201651433	ALU;DW2013
chr1	201771282	201771284	ALU;EH2014
chr1	201918145	201918320	L1;RS2013
chr1	202195851	202195853	ALU;DW2013
chr1	202316897	202316899	ALU;EH2014
chr1	202452954	202452956	ALU;DW2013
chr1	202495722	202497057	L1;EH2014,EL2012,JT2014,SS2012
chr1	202743374	202743376	ALU;DW2013
chr1	202748160	202748162	ALU;DW2013
chr1	202926657	202926659	ALU;DW2013
chr1	203040563	203040771	ALU;EL2012,RS2013
chr1	203110135	203110137	ALU;DW2013
chr1	203451409	203451411	ALU;DW2013
chr1	203460891	203460893	ALU;DW2013
chr1	203479934	203479936	ALU;DW2013
chr1	203603200	203603202	ALU;DW2013
chr1	203657976	203657992	ALU;DW2013,EH2014
chr1	203908453	203908605	SVA;RS2013
chr1	203981812	203981832	ALU;EL2012
chr1	204010020	204010022	ALU;DW2013
chr1	204070536	204070643	ALU;RS2013
chr1	204238272	204238586	ALU;CS2011,DW2013,EH2014,EL2012,FH2011,RS2013
chr1	204344911	204345243	ALU;CS2011,DW2013,EH2014,EL2012,FH2011,RS2013
chr1	204512111	204512113	ALU;DW2013
chr1	204555638	204555723	ALU;FH2011
chr1	204594546	204594592	ALU;CS2011
chr1	204822245	204822315	L1;AE2011,CS2011
chr1	204863917	204863919	ALU;DW2013
chr1	205148742	205148831	ALU;RS2013
chr1	205192002	205192004	ALU;DW2013
chr1	205302271	205302273	ALU;EH2014
chr1	205349406	205349408	ALU;DW2013
chr1	205460639	205460641	ALU;DW2013
chr1	205468748	205468750	ALU;DW2013
chr1	205472486	205472488	ALU;DW2013
chr1	205618569	205618570	ALU;EL2012
chr1	206217612	206217614	ALU;EH2014
chr1	206286897	206286899	ALU;EH2014
chr1	206533156	206533473	ALU;DBRIP
chr1	206609706	206609875	L1;RS2013
chr1	206657360	206657435	ALU;FH2011
chr1	207119669	207119689	L1;CS2011
chr1	207579511	207579634	L1;RS2013
chr1	207623827	207624171	ALU;CS2011,EH2014,RS2013
chr1	207892618	207893001	L1;AK2014
chr1	208263947	208263993	L1;CS2011
chr1	208383320	208383350	ALU;EL2012
chr1	208517355	208517375	ALU;CS2011
chr1	208593658	208593660	ALU;DW2013
chr1	208691357	208691668	ALU;CS2011,DBRIP,DW2013,EH2014,EL2012,FH2011,RS2013
chr1	208719045	208719047	L1;EH2014
chr1	208731919	208731921	ALU;DW2013
chr1	208762788	208762821	ALU;CS2011,DW2013,EH2014,EL2012
chr1	209166943	209166945	ALU;DW2013
chr1	209287623	209287625	ALU;DW2013
chr1	209315540	209315568	ALU;EL2012
chr1	209538740	209538760	ALU;CS2011
chr1	209593329	209593349	L1;CS2011
chr1	209703712	209703771	ALU;RS2013
chr1	209777762	209777764	ALU;DW2013
chr1	210001028	210001030	ALU;EH2014
chr1	210086486	210087137	L1;AK2014
chr1	210175365	210175367	ALU;DW2013
chr1	210198193	210198291	L1;JT2014,RS2013
chr1	210211422	210211434	L1;EL2012
chr1	210245863	210245879	L1;EL2012
chr1	210295208	210295340	L1;RS2013
chr1	210515179	210515181	ALU;EH2014
chr1	210529312	210529519	ALU;RS2013
chr1	210594465	210594467	ALU;DW2013
chr1	210650620	210650622	ALU;DW2013
chr1	210833986	210833988	ALU;DW2013
chr1	210904854	210904872	ALU;EL2012
chr1	210918500	210918501	ALU;DBRIP
chr1	211028077	211028079	ALU;DW2013
chr1	211188328	211188330	ALU;DW2013
chr1	211327974	211328009	L1;EL2012
chr1	211417165	211417167	ALU;DW2013
chr1	211525350	211525352	ALU;DW2013
chr1	211569107	211569147	L1;EL2012
[truncated: 29,980 more rows]
