# Supplementary material for: Transposable element detection from whole genome sequence data
Source: Mob DNA. 2015 Dec 29;6:24. doi: 10.1186/s13100-015-0055-3 (PMC4696183; doi:10.1186/s13100-015-0055-3)
Supplement: Additional file 3: Table S2. — Sample-level examination of intersections between TE detection methods. (XLSX 6 kb) [file 13100_2015_55_MOESM3_ESM.xlsx]

## Sheet: Sheet1
Table S2(a): Intersection between Helman et al. 2014 (TranspoSeq) and Lee et al. 2012 (Tea)
Sample Name	Tumour Type	Both	TranspoSeq	Tea	Jaccard Distance
TCGA-13-0725	Ovarian HGS	1	0	1	0.5
TCGA-13-0890	Ovarian HGS	1	0	9	0.9
TCGA-25-1319	Ovarian HGS	1	1	0	0.5
TCGA-AF-2689	Rectal Adenocarcinoma	11	3	4	0.388889
TCGA-AA-3518	Colon Adenocarcinoma	60	32	45	0.562044
TCGA-AA-3534	Colon Adenocarcinoma	1	1	1	0.666667
TCGA-AG-3593	Rectal Adenocarcinoma	4	3	6	0.692308
Sum (Counts) / Median (Distance)		79	40	66	0.572973
Table S2(b): Intersection between Helman et al. 2014 (TranspoSeq) and Tubio et al. 2014 (TraFiC)
Sample Name	Tumour Type	Both	TranspoSeq	TraFiC	Jaccard Distance
TCGA-21-1076	Lung Squamous Carcinoma	2	4	1	0.714286
TCGA-21-1082	Lung Squamous Carcinoma	1	3	2	0.833333
TCGA-56-1622	Lung Squamous Carcinoma	1	6	1	0.875
TCGA-34-2596	Lung Squamous Carcinoma	3	1	49	0.943396
TCGA-60-2698	Lung Squamous Carcinoma	6	47	9	0.903226
TCGA-60-2711	Lung Squamous Carcinoma	39	27	13	0.506329
TCGA-60-2713	Lung Squamous Carcinoma	2	9	1	0.833333
TCGA-60-2722	Lung Squamous Carcinoma	3	14	9	0.884615
TCGA-60-2724	Lung Squamous Carcinoma	2	6	1	0.777778
TCGA-60-2726	Lung Squamous Carcinoma	0	3	3	1
TCGA-66-2756	Lung Squamous Carcinoma	0	3	5	1
TCGA-66-2766	Lung Squamous Carcinoma	42	37	7	0.511628
TCGA-43-3394	Lung Squamous Carcinoma	0	11	1	1
TCGA-43-3920	Lung Squamous Carcinoma	1	19	3	0.956522
TCGA-05-4396	Lung Adenocarcinoma	2	2	1	0.6
Sum (Counts) / Median (Distance)		104	192	106	0.741294
